# Supplementary material for: Tris(ethyl­enedi­amine)­cobalt(II) dichloride
Source: Acta Crystallogr Sect E Struct Rep Online. 2013 May 18;69(Pt 6):m332. doi: 10.1107/S1600536813013135 (PMC3684892; doi:10.1107/S1600536813013135)
Supplement: Supplementary file 1 [file e-69-0m332-sup1.cif]

##############################################################################
#                                                                            #
# This CIF contains the data in a paper accepted for publication in          #
# Acta Crystallographica Section E. It conforms to the requirements of       #
# Notes for Authors for Acta Crystallographica Section E, and has been       #
# peer reviewed under the auspices of the IUCr Commission on Journals.       #
#                                                                            #
# Full details of the Crystallographic Information File format               #
# are given in the paper "The Crystallographic Information File (CIF):       #
# a New Standard Archive File for Crystallography" by S. R. Hall, F. H.      #
# Allen and I. D. Brown [Acta Cryst. (1991), A47, 655-685].                  #
#                                                                            #
# The current version of the core CIF dictionary is obtainable from          #
# ftp://ftp.iucr.org/pub/cif_core.dic.                                       #
#                                                                            #
# Software is freely available for graphical display of the structure(s)     #
# in this CIF. For information consult the CIF software page                 #
# http://www.iucr.org/resources/cif/software.                                #
#                                                                            #
# This file may be used for bona fide research purposes within the           #
# scientific community so long as proper attribution is given to the journal # 
# article from which it was obtained.                                        #
#                                                                            #
##############################################################################
data_I
_audit_creation_method     manual
_chemical_name_systematic
;
Tris(ethylenediamine)cobalt(II) dichloride'
;
_chemical_name_common     'Tris(ethylenediamine) cobalt II chloride'
_chemical_formula_moiety     'C6 H24 Co N6 2+, 2(Cl -)'
_chemical_formula_sum     'C6 H24 Cl2 Co N6'
_chemical_formula_iupac     '[Co (C2 H8 N2)3] Cl2'
_chemical_formula_weight     310.14
_chemical_melting_point     'not measured'
_symmetry_cell_setting     orthorhombic
_symmetry_space_group_name_H-M     'P b c a'
loop_
    _symmetry_equiv_pos_as_xyz
    'x, y, z'
    '-x+1/2, -y, z+1/2'
    'x+1/2, -y+1/2, -z'
    '-x, y+1/2, -z+1/2'
    '-x, -y, -z'
    'x-1/2, y, -z-1/2'
    '-x-1/2, y-1/2, z'
    'x, -y-1/2, z-1/2'
_cell_length_a     8.1590(8)
_cell_length_b     17.047(3)
_cell_length_c     20.3974(14)
_cell_angle_alpha     90.00
_cell_angle_beta     90.00
_cell_angle_gamma     90.00
_cell_volume     2837.0(6)
_cell_formula_units_Z     8
_cell_measurement_reflns_used     6618
_cell_measurement_theta_min     4.34
_cell_measurement_theta_max     71.00
_cell_measurement_temperature     90(2)
_exptl_crystal_description     'irregular'
_exptl_crystal_colour     'yellow'
_exptl_crystal_size_max     0.31
_exptl_crystal_size_mid     0.17
_exptl_crystal_size_min     0.15
_exptl_crystal_density_diffrn     1.451
_exptl_crystal_density_meas     ?
_exptl_crystal_density_method     'not measured'
_exptl_crystal_F_000     1304
_exptl_absorpt_coefficient_mu     12.812
_exptl_absorpt_correction_type     multi-scan
_exptl_absorpt_process_details     '(SADABS; Bruker, 2003)'
_exptl_absorpt_correction_T_min     0.1089
_exptl_absorpt_correction_T_max     0.2430
_exptl_special_details     ?
_diffrn_ambient_temperature     90(2)
_diffrn_radiation_type     CuK\a
_diffrn_radiation_wavelength     1.54178
_diffrn_radiation_source     'fine-focus sealed tube'
_diffrn_radiation_monochromator     graphite
_diffrn_measurement_device_type     'Bruker APEXII CCD'
_diffrn_measurement_method     '\f and \w scans'
_diffrn_detector_area_resol_mean     ?
_diffrn_reflns_number     17930
_diffrn_reflns_av_R_equivalents     0.0421
_diffrn_reflns_av_sigmaI/netI     0.0266
_diffrn_reflns_theta_min     4.33
_diffrn_reflns_theta_max     71.95
_diffrn_reflns_theta_full     71.95
_diffrn_measured_fraction_theta_max     0.971
_diffrn_measured_fraction_theta_full     0.971
_diffrn_reflns_limit_h_min     -9
_diffrn_reflns_limit_h_max     9
_diffrn_reflns_limit_k_min     -19
_diffrn_reflns_limit_k_max     20
_diffrn_reflns_limit_l_min     -24
_diffrn_reflns_limit_l_max     18
_diffrn_standards_number     ?
_diffrn_standards_interval_count     ?
_diffrn_standards_interval_time     ?
_diffrn_standards_decay_%     ?
_refine_special_details
;
Refinement of <i>F</i>^2^ against ALL reflections. The weighted <i>R</i>-factor
<i>wR</i> and goodness of fit <i>S</i> are based on <i>F</i>^2^, conventional
<i>R</i>-factors <i>R</i> are based on <i>F</i>, with <i>F</i> set to zero for
negative <i>F</i>^2^. The threshold expression of <i>F</i>^2^ >
\s(<i>F</i>^2^) is used only for calculating <i>R</i>-factors(gt) <i>etc</i>.
and is not relevant to the choice of reflections for refinement.
<i>R</i>-factors based on <i>F</i>^2^ are statistically about twice as large
as those based on <i>F</i>, and <i>R</i>- factors based on ALL data will be
even larger.
;
_reflns_number_total     2700
_reflns_number_gt     2437
_reflns_threshold_expression     I>2\s(I)
_refine_ls_structure_factor_coef     Fsqd
_refine_ls_matrix_type     full
_refine_ls_R_factor_all     0.0288
_refine_ls_R_factor_gt     0.0243
_refine_ls_wR_factor_gt     0.0574
_refine_ls_wR_factor_ref     0.0594
_refine_ls_goodness_of_fit_ref     1.062
_refine_ls_restrained_S_all     1.062
_refine_ls_number_reflns     2700
_refine_ls_number_parameters     232
_refine_ls_number_restraints     0
_refine_ls_hydrogen_treatment     refall
_refine_ls_weighting_scheme     calc
_refine_ls_weighting_details
         'calc w=1/[\s^2^(Fo^2^)+(0.0273P)^2^+1.3198P] where P=(Fo^2^+2Fc^2^)/3'
_atom_sites_solution_hydrogens     geom
_atom_sites_solution_primary     direct
_atom_sites_solution_secondary     difmap
_refine_ls_shift/su_max     0.001
_refine_ls_shift/su_mean     0.000
_refine_diff_density_max     0.258
_refine_diff_density_min     -0.365
_refine_ls_extinction_method     none
_refine_ls_extinction_coef     ?
loop_
    _atom_type_symbol
    _atom_type_description
    _atom_type_scat_dispersion_real
    _atom_type_scat_dispersion_imag
    _atom_type_scat_source
    'C' 'C' 0.0181 0.0091
                         'International Tables Vol C Tables 4.2.6.8 and 6.1.1.4'
    'N' 'N' 0.0311 0.0180
                         'International Tables Vol C Tables 4.2.6.8 and 6.1.1.4'
    'Cl' 'Cl' 0.3639 0.7018
                         'International Tables Vol C Tables 4.2.6.8 and 6.1.1.4'
    'Co' 'Co' -2.3653 3.6143
                         'International Tables Vol C Tables 4.2.6.8 and 6.1.1.4'
    'H' 'H' 0.0000 0.0000
                         'International Tables Vol C Tables 4.2.6.8 and 6.1.1.4'
_computing_data_collection     'APEX2 (Bruker, 2003)'
_computing_cell_refinement     'SAINT (Bruker, 2003)'
_computing_data_reduction     'SAINT (Bruker, 2003)'
_computing_structure_solution     'SHELXS97 (Sheldrick, 2008)'
_computing_structure_refinement     'SHELXL97 (Sheldrick, 2008)'
_computing_molecular_graphics     'Mercury (Macrae <i>et al.</i>, 2008)'
_computing_publication_material     'SHELXL97 (Sheldrick, 2008)'
loop_
    _atom_site_type_symbol
    _atom_site_label
    _atom_site_fract_x
    _atom_site_fract_y
    _atom_site_fract_z
    _atom_site_U_iso_or_equiv
    _atom_site_adp_type
    _atom_site_calc_flag
    _atom_site_refinement_flags
    _atom_site_occupancy
    _atom_site_symmetry_multiplicity
    _atom_site_disorder_assembly
    _atom_site_disorder_group
    Co Co 0.22206(3) 0.636475(16) 0.101937(14) 0.01130(9) Uani d . 1 1 . .
    Cl Cl1 0.22916(5) 0.38557(2) 0.02211(2) 0.01517(10) Uani d . 1 1 . .
    Cl Cl2 0.19514(5) 0.63342(2) 0.32464(2) 0.01878(11) Uani d . 1 1 . .
    N N1 0.31525(19) 0.56644(9) 0.18154(8) 0.0144(3) Uani d . 1 1 . .
    H H1A 0.419(3) 0.5613(12) 0.1780(10) 0.021(6) Uiso d . 1 1 . .
    H H1B 0.297(3) 0.5888(15) 0.2164(12) 0.023(6) Uiso d . 1 1 . .
    N N2 0.04364(19) 0.54264(9) 0.09943(8) 0.0155(3) Uani d . 1 1 . .
    H H2A -0.051(3) 0.5597(13) 0.0934(10) 0.019(6) Uiso d . 1 1 . .
    H H2B 0.068(3) 0.5088(13) 0.0683(11) 0.023(6) Uiso d . 1 1 . .
    C C1 0.2324(2) 0.48967(10) 0.18119(9) 0.0169(4) Uani d . 1 1 . .
    H H1C 0.238(2) 0.4648(12) 0.2236(10) 0.014(5) Uiso d . 1 1 . .
    H H1D 0.285(2) 0.4581(12) 0.1472(10) 0.016(5) Uiso d . 1 1 . .
    C C2 0.0533(2) 0.50142(11) 0.16281(9) 0.0167(4) Uani d . 1 1 . .
    H H2C 0.003(2) 0.5343(12) 0.1971(10) 0.020(5) Uiso d . 1 1 . .
    H H2D 0.001(2) 0.4511(12) 0.1614(10) 0.018(5) Uiso d . 1 1 . .
    N N6 0.37572(19) 0.57543(9) 0.03100(8) 0.0156(3) Uani d . 1 1 . .
    H H5B 0.044(3) 0.6765(13) 0.0010(10) 0.023(6) Uiso d . 1 1 . .
    H H5A 0.135(3) 0.7409(15) 0.0172(10) 0.024(6) Uiso d . 1 1 . .
    N N5 0.14074(19) 0.69328(9) 0.01218(8) 0.0152(3) Uani d . 1 1 . .
    H H6A 0.474(3) 0.5868(13) 0.0328(10) 0.020(5) Uiso d . 1 1 . .
    H H6B 0.372(3) 0.5247(15) 0.0387(11) 0.029(6) Uiso d . 1 1 . .
    C C5 0.2573(2) 0.67473(11) -0.04124(9) 0.0179(4) Uani d . 1 1 . .
    H H5D 0.351(2) 0.7073(12) -0.0344(9) 0.016(5) Uiso d . 1 1 . .
    H H5C 0.211(2) 0.6829(13) -0.0850(11) 0.021(5) Uiso d . 1 1 . .
    C C6 0.3113(2) 0.59006(11) -0.03548(9) 0.0182(4) Uani d . 1 1 . .
    H H6D 0.217(2) 0.5559(11) -0.0402(9) 0.008(4) Uiso d . 1 1 . .
    H H6C 0.391(3) 0.5790(12) -0.0690(10) 0.019(5) Uiso d . 1 1 . .
    N N3 0.38406(18) 0.73377(9) 0.12091(8) 0.0146(3) Uani d . 1 1 . .
    H H3A 0.385(2) 0.7681(13) 0.0886(10) 0.016(5) Uiso d . 1 1 . .
    H H3B 0.478(3) 0.7190(13) 0.1278(11) 0.023(6) Uiso d . 1 1 . .
    N N4 0.07178(18) 0.70245(9) 0.17074(8) 0.0155(3) Uani d . 1 1 . .
    H H4B -0.032(3) 0.7045(13) 0.1610(10) 0.027(6) Uiso d . 1 1 . .
    H H4A 0.079(3) 0.6796(14) 0.2080(11) 0.026(6) Uiso d . 1 1 . .
    C C3 0.3253(2) 0.77480(11) 0.17991(9) 0.0175(4) Uani d . 1 1 . .
    H H3D 0.353(2) 0.7452(12) 0.2186(9) 0.011(5) Uiso d . 1 1 . .
    H H3C 0.374(2) 0.8260(12) 0.1837(9) 0.016(5) Uiso d . 1 1 . .
    C C4 0.1402(2) 0.78212(10) 0.17682(10) 0.0178(4) Uani d . 1 1 . .
    H H4C 0.109(2) 0.8107(12) 0.1386(10) 0.018(5) Uiso d . 1 1 . .
    H H4D 0.097(3) 0.8110(12) 0.2159(10) 0.020(5) Uiso d . 1 1 . .
loop_
    _atom_site_aniso_label
    _atom_site_aniso_U_11
    _atom_site_aniso_U_22
    _atom_site_aniso_U_33
    _atom_site_aniso_U_12
    _atom_site_aniso_U_13
    _atom_site_aniso_U_23
    Co 0.00953(15) 0.00972(15) 0.01465(16) -0.00031(10) -0.00038(10) 0.00023(10)
    Cl1 0.0154(2) 0.0123(2) 0.0178(2) -0.00106(14) -0.00053(15) 0.00024(15)
    Cl2 0.0122(2) 0.0245(2) 0.0197(2) 0.00031(15) 0.00082(16) -0.00254(17)
    N1 0.0125(8) 0.0140(7) 0.0166(8) 0.0004(6) -0.0007(6) -0.0010(6)
    N2 0.0127(8) 0.0134(8) 0.0204(9) 0.0004(6) -0.0011(6) -0.0001(6)
    C1 0.0196(9) 0.0125(9) 0.0186(9) -0.0005(7) -0.0005(7) 0.0022(7)
    C2 0.0176(9) 0.0119(8) 0.0207(10) -0.0024(7) 0.0022(7) 0.0013(7)
    N6 0.0120(8) 0.0138(8) 0.0211(8) 0.0009(6) 0.0007(6) 0.0007(6)
    N5 0.0133(7) 0.0118(8) 0.0204(8) 0.0009(6) -0.0020(6) -0.0005(6)
    C5 0.0184(9) 0.0175(9) 0.0177(10) -0.0011(7) -0.0012(7) 0.0010(7)
    C6 0.0189(9) 0.0177(9) 0.0181(10) 0.0006(7) 0.0022(8) -0.0030(7)
    N3 0.0114(7) 0.0136(7) 0.0189(8) -0.0005(6) -0.0006(6) 0.0020(6)
    N4 0.0132(8) 0.0129(7) 0.0205(9) -0.0011(6) 0.0019(6) 0.0000(6)
    C3 0.0201(9) 0.0125(9) 0.0198(10) -0.0034(7) -0.0015(7) 0.0003(7)
    C4 0.0210(9) 0.0106(8) 0.0217(10) 0.0001(7) 0.0023(8) -0.0001(7)
_geom_special_details
;
All e.s.d.'s (except the e.s.d. in the dihedral angle between two l.s. planes)
are estimated using the full covariance matrix. The cell e.s.d.'s are taken
into account individually in the estimation of e.s.d.'s in distances, angles
and torsion angles; correlations between e.s.d.'s in cell parameters are only
used when they are defined by crystal symmetry. An approximate (isotropic)
treatment of cell e.s.d.'s is used for estimating e.s.d.'s involving l.s.
planes.
;
loop_
    _geom_bond_atom_site_label_1
    _geom_bond_atom_site_label_2
    _geom_bond_site_symmetry_2
    _geom_bond_distance
    _geom_bond_publ_flag
    Co N1 . 2.1540(15) y
    Co N3 . 2.1558(15) y
    Co N2 . 2.1635(15) y
    Co N5 . 2.1748(15) y
    Co N4 . 2.1767(15) y
    Co N6 . 2.1791(16) y
    N1 C1 . 1.473(2) ?
    N1 H1A . 0.86(2) ?
    N1 H1B . 0.82(2) ?
    N2 C2 . 1.473(2) ?
    N2 H2A . 0.83(2) ?
    N2 H2B . 0.88(2) ?
    C1 C2 . 1.522(2) ?
    C1 H1C . 0.96(2) ?
    C1 H1D . 0.98(2) ?
    C2 H2C . 0.99(2) ?
    C2 H2D . 0.96(2) ?
    N6 C6 . 1.475(2) ?
    N6 H6A . 0.83(2) ?
    N6 H6B . 0.88(3) ?
    N5 C5 . 1.480(2) ?
    N5 H5B . 0.87(2) ?
    N5 H5A . 0.82(2) ?
    C5 C6 . 1.514(3) ?
    C5 H5D . 0.95(2) ?
    C5 H5C . 0.98(2) ?
    C6 H6D . 0.967(19) ?
    C6 H6C . 0.96(2) ?
    N3 C3 . 1.472(2) ?
    N3 H3A . 0.88(2) ?
    N3 H3B . 0.82(2) ?
    N4 C4 . 1.474(2) ?
    N4 H4B . 0.87(2) ?
    N4 H4A . 0.85(2) ?
    C3 C4 . 1.517(2) ?
    C3 H3D . 0.963(19) ?
    C3 H3C . 0.96(2) ?
    C4 H4C . 0.95(2) ?
    C4 H4D . 1.00(2) ?
loop_
    _geom_angle_atom_site_label_1
    _geom_angle_atom_site_label_2
    _geom_angle_atom_site_label_3
    _geom_angle_site_symmetry_1
    _geom_angle_site_symmetry_3
    _geom_angle
    _geom_angle_publ_flag
    N1 Co N3 . . 94.28(6) n
    N1 Co N2 . . 81.11(6) n
    N3 Co N2 . . 170.27(6) n
    N1 Co N5 . . 171.51(6) n
    N3 Co N5 . . 89.75(6) n
    N2 Co N5 . . 95.97(6) n
    N1 Co N4 . . 89.95(6) n
    N3 Co N4 . . 80.33(6) n
    N2 Co N4 . . 91.05(6) no
    N5 Co N4 . . 98.10(6) n
    N1 Co N6 . . 91.88(6) n
    N3 Co N6 . . 97.69(6) n
    N2 Co N6 . . 91.05(6) n
    N5 Co N6 . . 80.17(6) n
    N4 Co N6 . . 177.41(6) n
    C1 N1 Co . . 109.07(11) ?
    C1 N1 H1A . . 111.3(14) ?
    Co N1 H1A . . 110.0(14) ?
    C1 N1 H1B . . 109.6(16) ?
    Co N1 H1B . . 109.5(16) ?
    H1A N1 H1B . . 107(2) ?
    C2 N2 Co . . 107.21(11) ?
    C2 N2 H2A . . 110.2(14) ?
    Co N2 H2A . . 111.6(15) ?
    C2 N2 H2B . . 108.0(14) ?
    Co N2 H2B . . 110.4(14) ?
    H2A N2 H2B . . 109(2) ?
    N1 C1 C2 . . 108.96(14) ?
    N1 C1 H1C . . 111.3(12) ?
    C2 C1 H1C . . 109.1(12) ?
    N1 C1 H1D . . 106.9(12) ?
    C2 C1 H1D . . 108.7(11) ?
    H1C C1 H1D . . 111.9(16) ?
    N2 C2 C1 . . 109.29(15) ?
    N2 C2 H2C . . 109.2(12) ?
    C1 C2 H2C . . 107.6(12) ?
    N2 C2 H2D . . 112.1(12) ?
    C1 C2 H2D . . 108.4(12) ?
    H2C C2 H2D . . 110.2(17) ?
    C6 N6 Co . . 108.95(11) ?
    C6 N6 H6A . . 110.3(15) ?
    Co N6 H6A . . 114.7(15) ?
    C6 N6 H6B . . 108.5(14) ?
    Co N6 H6B . . 109.3(14) ?
    H6A N6 H6B . . 105(2) ?
    C5 N5 Co . . 109.18(11) ?
    C5 N5 H5B . . 108.7(14) ?
    Co N5 H5B . . 110.5(14) ?
    C5 N5 H5A . . 109.8(15) ?
    Co N5 H5A . . 110.6(15) ?
    H5B N5 H5A . . 108(2) ?
    N5 C5 C6 . . 109.49(15) ?
    N5 C5 H5D . . 106.3(12) ?
    C6 C5 H5D . . 108.2(12) ?
    N5 C5 H5C . . 113.1(12) ?
    C6 C5 H5C . . 108.5(13) ?
    H5D C5 H5C . . 111.1(17) ?
    N6 C6 C5 . . 109.64(15) ?
    N6 C6 H6D . . 105.8(11) ?
    C5 C6 H6D . . 109.6(11) ?
    N6 C6 H6C . . 112.2(12) ?
    C5 C6 H6C . . 109.1(13) ?
    H6D C6 H6C . . 110.4(16) ?
    C3 N3 Co . . 108.21(11) ?
    C3 N3 H3A . . 107.4(13) ?
    Co N3 H3A . . 112.6(13) ?
    C3 N3 H3B . . 108.1(16) ?
    Co N3 H3B . . 111.7(15) ?
    H3A N3 H3B . . 109(2) ?
    C4 N4 Co . . 108.49(11) ?
    C4 N4 H4B . . 110.5(15) ?
    Co N4 H4B . . 114.9(15) ?
    C4 N4 H4A . . 108.7(16) ?
    Co N4 H4A . . 107.5(15) ?
    H4B N4 H4A . . 107(2) ?
    N3 C3 C4 . . 109.24(15) ?
    N3 C3 H3D . . 110.2(11) ?
    C4 C3 H3D . . 108.0(11) ?
    N3 C3 H3C . . 111.2(12) ?
    C4 C3 H3C . . 110.0(12) ?
    H3D C3 H3C . . 108.2(16) ?
    N4 C4 C3 . . 107.74(14) ?
    N4 C4 H4C . . 107.6(12) ?
    C3 C4 H4C . . 109.8(12) ?
    N4 C4 H4D . . 112.8(12) ?
    C3 C4 H4D . . 110.8(12) ?
    H4C C4 H4D . . 108.0(16) ?
loop_
    _geom_hbond_atom_site_label_D
    _geom_hbond_atom_site_label_H
    _geom_hbond_atom_site_label_A
    _geom_hbond_site_symmetry_A
    _geom_hbond_distance_DH
    _geom_hbond_distance_HA
    _geom_hbond_distance_DA
    _geom_hbond_angle_DHA
    N1 H1B Cl2 . 0.82(2) 2.48(3) 3.2839(17) 167(2)
    N1 H1A Cl2 6_656 0.86(2) 2.57(2) 3.3056(16) 145.4(18)
    N2 H2A Cl1 5_565 0.83(2) 2.92(2) 3.5494(16) 133.6(17)
    N2 H2A Cl2 6_556 0.83(2) 2.94(2) 3.5887(17) 135.8(17)
    N2 H2B Cl1 . 0.88(2) 2.65(2) 3.4566(17) 152.5(18)
    N5 H5B Cl1 5_565 0.87(2) 2.51(2) 3.3770(16) 173.1(19)
    N5 H5A Cl1 7_665 0.82(2) 2.70(2) 3.4514(18) 152.4(19)
    N6 H6B Cl1 . 0.88(3) 2.66(3) 3.4552(18) 150.3(19)
    N6 H6A Cl1 5_665 0.83(2) 2.71(2) 3.4653(16) 152.9(19)
    N3 H3A Cl1 7_665 0.88(2) 2.59(2) 3.4075(17) 154.2(17)
    N3 H3B Cl2 6_656 0.82(2) 2.49(2) 3.2560(16) 156(2)
    N4 H4A Cl2 . 0.85(2) 2.68(2) 3.5003(17) 161(2)
    N4 H4B Cl2 6_556 0.87(2) 2.55(2) 3.2919(16) 143.5(19)
data_global
_journal_date_recd_electronic     2013-05-06
_journal_date_accepted     2013-05-13
_journal_name_full     'Acta Crystallographica, Section E'
_journal_year     2013
_journal_volume     69
_journal_issue      6
_journal_page_first     m332
_journal_page_last     m332
_journal_paper_category     QM
_journal_paper_doi     10.1107/S1600536813013135
_journal_coeditor_code     HB7079
_publ_contact_author_name     'Kovnir, Kirill'
_publ_contact_author_address
;
Department of Chemistry
University of California, Davis
One Shields Ave
Davis
CA 95616
USA
;
_publ_contact_author_email     kkovnir@ucdavis.edu
_publ_contact_author_fax     '(530)7525563'
_publ_contact_author_phone     '(530)7528995'
_publ_section_title
;
Tris(ethylenediamine)cobalt(II) dichloride
;
loop_
    _publ_author_name
    _publ_author_address
    'Kristin Cooke'
;
Department of Chemistry
University of California, Davis
One Shields Ave
Davis
CA 95616
USA
;
    'Andrei V. Olenev'
;
Department of Chemistry
University of California, Davis
One Shields Ave
Davis
CA 95616
USA
;
    'Kirill Kovnir'
;
Department of Chemistry
University of California, Davis
One Shields Ave
Davis
CA 95616
USA
;
