# Supplementary material for: Tris(ethyl­enedi­amine)­cobalt(II) dichloride
Source: Acta Crystallogr Sect E Struct Rep Online. 2013 May 18;69(Pt 6):m332. doi: 10.1107/S1600536813013135 (PMC3684892; doi:10.1107/S1600536813013135)
Supplement: Supplementary file 2 [file e-69-0m332-Isup2.hkl]

# 
# h,k,l, Fc-squared, Fo-squared, sigma(Fo-squared) and status flag 
# 
data_I
_shelx_title ' cu_test_kc_59_0m in Pbca' 
_shelx_refln_list_code          4 
_shelx_F_calc_maximum      408.42 
_exptl_crystal_F_000      1304.00 
_reflns_d_resolution_high  0.8108 
 
loop_ 
 _symmetry_equiv_pos_as_xyz 
 'x, y, z' 
 '-x+1/2, -y, z+1/2' 
 'x+1/2, -y+1/2, -z' 
 '-x, y+1/2, -z+1/2' 
 '-x, -y, -z' 
 'x-1/2, y, -z-1/2' 
 '-x-1/2, y-1/2, z' 
 'x, -y-1/2, z-1/2' 
 
_cell_length_a     8.1590 
_cell_length_b    17.0470 
_cell_length_c    20.3974 
_cell_angle_alpha  90.000 
_cell_angle_beta   90.000 
_cell_angle_gamma  90.000 
 
_shelx_F_squared_multiplier     1.000 
 
loop_ 
 _refln_index_h 
 _refln_index_k 
 _refln_index_l 
 _refln_F_squared_calc 
 _refln_F_squared_meas 
 _refln_F_squared_sigma 
 _refln_observed_status 
   2   0   0   166806.75   166012.75   4840.51 o 
   4   0   0    16093.42    14851.21    365.86 o 
   6   0   0     4137.34     3835.52    131.70 o 
   8   0   0      114.68       88.39     31.95 o 
   2   1   0     4009.39     4407.58     98.65 o 
   4   1   0     1837.91     1615.98     29.21 o 
   6   1   0     5577.16     5224.88    106.35 o 
   8   1   0      910.59      969.44     35.92 o 
   0   2   0     2783.83     2943.50    126.20 o 
   2   2   0     1162.53     1143.43     27.35 o 
   4   2   0     9144.07     9320.15    175.47 o 
   6   2   0       68.72       84.36     20.73 o 
   8   2   0      483.51      454.15     25.22 o 
   2   3   0     2144.24     2107.25     47.86 o 
   4   3   0      361.04      322.73     16.32 o 
   6   3   0     2397.84     2305.29     60.86 o 
   8   3   0      207.03      196.45     25.82 o 
   0   4   0    36874.21    38663.33    847.47 o 
   2   4   0   121764.61   120119.73   2597.96 o 
   4   4   0    36654.04    36225.56    672.22 o 
   6   4   0     2028.58     2092.48     66.25 o 
   8   4   0      173.06      219.89     26.60 o 
   2   5   0    33252.61    34046.36    682.31 o 
   4   5   0    27399.02    27937.36    519.38 o 
   6   5   0     5461.36     5653.98    175.93 o 
   8   5   0     4672.37     4685.46    133.67 o 
   0   6   0      194.17      219.93     10.53 o 
   2   6   0      716.20      674.57     18.72 o 
   4   6   0     8142.93     8295.94    160.87 o 
   6   6   0     1934.52     1885.25     75.27 o 
   8   6   0      107.56       98.99     27.25 o 
   2   7   0     7251.38     7532.70    118.79 o 
   4   7   0     1154.36     1073.97     34.49 o 
   6   7   0       31.17       30.14     41.80 o 
   8   7   0       17.45       33.85     25.84 o 
   0   8   0    25613.47    24373.96    731.72 o 
   2   8   0    44437.88    42749.54    958.84 o 
   4   8   0    21360.11    21068.07    526.48 o 
   6   8   0     2995.87     2956.07    148.23 o 
   8   8   0       53.82       55.79     26.54 o 
   2   9   0     4541.81     4583.68    165.70 o 
   4   9   0    17348.72    16451.50    346.67 o 
   6   9   0    16556.61    15509.47    401.64 o 
   8   9   0     3588.94     3755.12    131.55 o 
   0  10   0      410.49      370.04     27.11 o 
   2  10   0     2151.54     2090.79     59.14 o 
   4  10   0     1093.37     1025.46     35.18 o 
   6  10   0      430.25      396.88     36.65 o 
   8  10   0      350.38      260.58     28.64 o 
   2  11   0     5292.04     5441.73    259.76 o 
   4  11   0      525.65      581.78     38.64 o 
   6  11   0     1828.01     1614.88     81.23 o 
   8  11   0     1459.01     1508.74    120.19 o 
   0  12   0    19529.69    17975.84    812.54 o 
   2  12   0     9190.04     9279.84    429.83 o 
   4  12   0     5504.11     5022.41    292.71 o 
   6  12   0      364.94      313.42     39.39 o 
   8  12   0      352.11      246.76     43.94 o 
   2  13   0     7423.88     7679.98    361.62 o 
   4  13   0     8503.01     7976.25    202.61 o 
   6  13   0     8723.14     8413.36    233.34 o 
   0  14   0    10339.77     9273.50    430.33 o 
   2  14   0     2902.21     2806.87    113.05 o 
   4  14   0      259.46      235.57     30.90 o 
   6  14   0      538.24      544.56     38.60 o 
   2  15   0       37.23       38.30     28.46 o 
   4  15   0      630.60      579.97     34.63 o 
   6  15   0      999.12      973.95     44.06 o 
   0  16   0     9108.06     8103.15    378.32 o 
   2  16   0     4953.26     4726.63    133.83 o 
   4  16   0     2189.84     2099.76     99.58 o 
   6  16   0      804.28      811.03     34.74 o 
   2  17   0     1601.73     1534.40     62.93 o 
   4  17   0     6015.97     5730.26    148.41 o 
   0  18   0     1372.69     1303.75     94.98 o 
   2  18   0     1103.49     1109.76     51.66 o 
   4  18   0      209.76      204.55     21.04 o 
   2  19   0     3169.87     2837.44    147.21 o 
   1   1   1     1735.24     1635.76     41.05 o 
   2   1   1     5848.64     5933.98     98.06 o 
   3   1   1     1812.54     1781.55     25.64 o 
   4   1   1     1340.34     1172.53     16.17 o 
   5   1   1     3348.22     3039.04     51.37 o 
   6   1   1     9352.15     8641.15    127.87 o 
   7   1   1     5574.31     5184.39     76.60 o 
   8   1   1     1752.03     1576.24     32.58 o 
   9   1   1     1907.58     1756.18     47.04 o 
   0   2   1    64688.45    65649.50   2887.01 o 
   1   2   1    14171.88    12648.63    198.94 o 
   2   2   1    13002.67    13506.91    201.66 o 
   3   2   1     1147.31     1142.37     18.80 o 
   4   2   1     3628.83     3427.41     45.45 o 
   5   2   1      109.30      140.38     12.45 o 
   6   2   1       29.86       11.66     13.29 o 
   7   2   1      107.05      100.03     15.05 o 
   8   2   1     2657.48     2697.29     46.99 o 
   9   2   1      166.68      116.22     22.36 o 
   1   3   1       16.63       21.81      2.29 o 
   2   3   1     4972.23     5082.67     74.96 o 
   3   3   1     6609.50     6567.10     77.92 o 
   4   3   1    14195.75    13668.91    180.78 o 
   5   3   1     1838.07     1812.16     33.16 o 
   6   3   1     5789.72     5590.68     89.47 o 
   7   3   1     1941.76     1811.85     35.68 o 
   8   3   1     3042.64     3087.14     54.85 o 
   9   3   1     3159.72     3188.78     83.38 o 
   0   4   1      254.80      403.18     14.44 o 
   1   4   1     2054.10     2101.59     29.33 o 
   2   4   1       88.12      100.84      4.69 o 
   3   4   1     4817.22     4994.77     59.95 o 
   4   4   1     1077.61     1074.94     20.88 o 
   5   4   1     2141.04     2101.49     41.85 o 
   6   4   1     1343.77     1328.04     35.54 o 
   7   4   1     2044.47     2013.82     35.65 o 
   8   4   1        0.45       -4.59     17.91 o 
   9   4   1      340.87      319.72     27.02 o 
   1   5   1     7378.09     7183.26     90.79 o 
   2   5   1       25.26       31.25      4.62 o 
   3   5   1       61.48       87.12      6.76 o 
   4   5   1     5009.82     4994.61     69.29 o 
   5   5   1     1603.52     1485.74     46.68 o 
   6   5   1       79.92       80.95     20.64 o 
   7   5   1     2325.93     2425.09     54.40 o 
   8   5   1      565.85      544.78     24.13 o 
   9   5   1     3915.21     4117.81     89.63 o 
   0   6   1    14593.41    14519.52    244.49 o 
   1   6   1     5498.45     5516.91     71.27 o 
   2   6   1    34014.87    34103.61    537.00 o 
   3   6   1     2178.93     2384.35     33.67 o 
   4   6   1     2564.81     2560.75     38.59 o 
   5   6   1       91.39       67.91     16.52 o 
   6   6   1      420.48      426.64     24.96 o 
   7   6   1       45.01       23.52     21.55 o 
   8   6   1      210.63      210.21     20.17 o 
   9   6   1       83.41       92.15     12.80 o 
   1   7   1     2159.97     2190.37     31.70 o 
   2   7   1    12942.52    13427.41    172.29 o 
   3   7   1     4248.06     4513.82     60.28 o 
   4   7   1    12466.24    12645.08    177.52 o 
   5   7   1     1718.65     1796.68     59.13 o 
   6   7   1     6471.59     6501.03    146.89 o 
   7   7   1     2331.18     2281.11     56.64 o 
   8   7   1     2589.44     2615.12     63.98 o 
   9   7   1     4082.02     4154.89     87.12 o 
   0   8   1     5808.96     5635.12    160.25 o 
   1   8   1     3388.51     3169.22     58.93 o 
   2   8   1     3671.69     3636.90     49.17 o 
   3   8   1     7237.84     7329.05     95.84 o 
   4   8   1      624.58      612.36     17.93 o 
   5   8   1     5673.50     5689.44    151.33 o 
   6   8   1      548.93      529.24     27.97 o 
   7   8   1      419.23      424.69     29.43 o 
   8   8   1      332.97      324.58     19.92 o 
   9   8   1      546.86      545.25     19.29 o 
   1   9   1        0.84       -0.61      9.71 o 
   2   9   1     1145.66     1125.33     21.26 o 
   3   9   1     1104.20     1010.60     22.49 o 
   4   9   1     1767.74     1655.02     32.69 o 
   5   9   1     1543.00     1453.28     54.68 o 
   6   9   1     3143.85     2967.35     60.53 o 
   7   9   1     2456.58     2398.79     63.93 o 
   8   9   1      307.08      265.75     19.75 o 
   9   9   1     1260.41     1213.78     74.38 o 
   0  10   1     4340.66     4146.27    128.50 o 
   1  10   1     6071.59     6294.48    171.45 o 
   2  10   1     1508.67     1448.17     50.97 o 
   3  10   1      934.97      970.97     36.21 o 
   4  10   1     1680.89     1703.24     34.32 o 
   5  10   1      303.86      358.58     25.96 o 
   6  10   1      277.43      278.02     25.15 o 
   7  10   1       16.88       12.57     21.39 o 
   8  10   1      306.28      337.39     19.36 o 
   1  11   1       56.21       30.75     20.15 o 
   2  11   1     1015.98      981.83     52.45 o 
   3  11   1      240.74      230.57     17.10 o 
   4  11   1     7396.95     7022.91    161.19 o 
   5  11   1     2714.74     2448.29     47.37 o 
   6  11   1     5999.32     5651.71    125.08 o 
   7  11   1     2242.40     2113.74     56.29 o 
   8  11   1     1247.44     1192.44     33.24 o 
   0  12   1     9835.18     9427.93    439.50 o 
   1  12   1     6453.25     6185.17    142.38 o 
   2  12   1     7584.35     7892.89    261.08 o 
   3  12   1     5276.58     5222.71    179.82 o 
   4  12   1     2094.56     1794.56     59.73 o 
   5  12   1     3673.71     3394.84     60.38 o 
   6  12   1      260.25      258.79     24.19 o 
   7  12   1     2195.51     2156.66     61.74 o 
   8  12   1       27.75       83.62     28.71 o 
   1  13   1     2613.24     2504.52     83.44 o 
   2  13   1      485.88      490.18     64.39 o 
   3  13   1     1660.53     1590.56     56.49 o 
   4  13   1       38.66       30.92     20.10 o 
   5  13   1       18.60       13.16     19.85 o 
   6  13   1      121.71       81.85     21.81 o 
   7  13   1       43.65       57.32     20.84 o 
   0  14   1     8030.28     7511.55    249.89 o 
   1  14   1      168.38      147.85     22.96 o 
   2  14   1     3082.37     2866.25     80.81 o 
   3  14   1      235.15      226.94     21.52 o 
   4  14   1      782.64      739.58     34.54 o 
   5  14   1       23.20       17.52     19.45 o 
   6  14   1       45.56       52.56     22.54 o 
   7  14   1       66.94       67.83     17.18 o 
   1  15   1      189.48      217.15     24.98 o 
   2  15   1     2004.49     1873.99     47.14 o 
   3  15   1      230.25      245.83     22.04 o 
   4  15   1      867.28      864.23     27.83 o 
   5  15   1      151.66      175.83     18.95 o 
   6  15   1     2369.39     2351.02     52.23 o 
   7  15   1      671.30      713.19     52.72 o 
   0  16   1     6273.94     5739.14    158.81 o 
   1  16   1     7531.65     7139.62    146.13 o 
   2  16   1     3826.32     3657.05     73.86 o 
   3  16   1     3549.19     3436.65     82.55 o 
   4  16   1      981.37      990.18     28.08 o 
   5  16   1     1047.59     1066.11     28.11 o 
   6  16   1       28.99        6.05     12.65 o 
   1  17   1        4.35       -0.21     23.46 o 
   2  17   1      238.95      232.80     23.94 o 
   3  17   1       92.20      125.95     20.98 o 
   4  17   1       90.63       62.51     17.33 o 
   5  17   1      485.63      497.18     17.08 o 
   0  18   1      589.99      623.23     46.13 o 
   1  18   1       10.08       28.41     22.54 o 
   2  18   1      669.63      670.56     24.68 o 
   3  18   1      109.69      104.95     18.04 o 
   4  18   1      142.88      192.72     15.59 o 
   5  18   1      368.71      356.19     24.69 o 
   1  19   1      369.77      349.13     25.44 o 
   2  19   1      209.11      207.47     23.20 o 
   3  19   1       34.63       39.12     14.08 o 
   4  19   1     3021.40     3047.55    102.77 o 
   0  20   1     4993.47     4880.08    229.72 o 
   1  20   1     7849.59     7770.09    251.36 o 
   2  20   1     2717.16     2591.29    127.94 o 
   0   0   2    19226.70    20443.95    609.68 o 
   1   0   2   101231.07    92652.50   2476.80 o 
   2   0   2    13196.63    13141.91    291.78 o 
   3   0   2     1071.80     1120.34     27.72 o 
   4   0   2     3379.54     3049.64     51.67 o 
   5   0   2     9727.00     8847.22    197.05 o 
   6   0   2     4705.57     4363.17    102.57 o 
   7   0   2     3165.94     3181.18     70.80 o 
   8   0   2     7183.57     6797.03    143.99 o 
   9   0   2     2105.02     2345.33     96.74 o 
   1   1   2       89.92       75.64      4.06 o 
   2   1   2     1671.00     1723.27     25.51 o 
   3   1   2     1968.29     1850.01     25.35 o 
   4   1   2      129.28      125.52      6.25 o 
   5   1   2      163.66      154.27     11.29 o 
   6   1   2     1125.22     1078.08     25.35 o 
   7   1   2     1680.32     1601.65     28.65 o 
   8   1   2     1232.66     1238.14     41.06 o 
   9   1   2      637.23      657.70     27.16 o 
   0   2   2      276.48      337.41     14.36 o 
   1   2   2      450.14      452.05      9.90 o 
   2   2   2     1374.94     1348.72     20.56 o 
   3   2   2     2184.27     2222.65     35.81 o 
   4   2   2     1199.13     1251.35     20.86 o 
   5   2   2     3211.80     3396.03     54.47 o 
   6   2   2       40.12       43.60     14.18 o 
   7   2   2      739.24      707.69     20.09 o 
   8   2   2      141.26      128.33     17.28 o 
   9   2   2       27.89       12.26     23.00 o 
   1   3   2      125.01      105.57      4.86 o 
   2   3   2     6352.70     6368.38     84.57 o 
   3   3   2      565.47      547.26     11.28 o 
   4   3   2     4671.13     4647.74     71.27 o 
   5   3   2       56.63       28.26     11.68 o 
   6   3   2      275.06      282.91     17.78 o 
   7   3   2      200.56      210.26     15.06 o 
   8   3   2      464.94      441.18     19.82 o 
   9   3   2      551.26      492.69     50.41 o 
   0   4   2    37857.69    38411.19   1132.27 o 
   1   4   2     1478.44     1467.19     25.34 o 
   2   4   2    13985.35    14526.43    190.94 o 
   3   4   2    20810.85    20959.95    267.13 o 
   4   4   2     8055.16     8061.30    120.98 o 
   5   4   2     4796.86     4756.31     77.45 o 
   6   4   2     4784.70     4734.87     83.23 o 
   7   4   2     4194.02     4065.00     56.36 o 
   8   4   2     2224.85     2336.66     47.84 o 
   9   4   2      771.84      772.63     76.09 o 
   1   5   2       89.70       72.48      4.09 o 
   2   5   2      321.36      318.76      8.17 o 
   3   5   2     4625.78     4779.35     63.14 o 
   4   5   2     2231.10     2209.71     33.93 o 
   5   5   2      450.79      489.40     18.20 o 
   6   5   2     2889.09     2835.32     54.58 o 
   7   5   2     1008.85     1023.89     40.80 o 
   8   5   2      111.07       96.02     20.87 o 
   9   5   2     3466.03     3614.05    102.19 o 
   0   6   2     3414.18     3484.06     71.80 o 
   1   6   2      159.97      218.29      6.11 o 
   2   6   2        1.20        6.52      5.36 o 
   3   6   2      793.28      711.24     14.84 o 
   4   6   2       32.73       11.84      9.95 o 
   5   6   2     3959.68     3887.43     89.14 o 
   6   6   2      273.71      301.37     26.23 o 
   7   6   2       50.05       38.13     19.44 o 
   8   6   2        6.53        6.98     17.36 o 
   9   6   2       17.54        4.66     15.73 o 
   1   7   2     5713.70     5843.76     82.40 o 
   2   7   2     3374.51     3574.86     48.17 o 
   3   7   2        4.86       -0.82      8.26 o 
   4   7   2     2988.51     3102.57     50.44 o 
   5   7   2      113.93      156.97     18.30 o 
   6   7   2     1456.88     1512.68     44.07 o 
   7   7   2       40.37       50.36     21.55 o 
   8   7   2      567.85      541.94     21.78 o 
   9   7   2       79.30       93.87     15.47 o 
   0   8   2      115.12      173.89     12.67 o 
   1   8   2     6554.32     6429.51    100.67 o 
   2   8   2     1377.39     1335.31     25.44 o 
   3   8   2     7817.30     7897.38    102.94 o 
   4   8   2     4125.22     4164.02     69.86 o 
   5   8   2     5934.16     5824.36    140.02 o 
   6   8   2     2530.07     2424.75     55.32 o 
   7   8   2     4670.10     4625.77    105.60 o 
   8   8   2      228.46      232.94     17.77 o 
   9   8   2     1777.49     1839.48     42.12 o 
   1   9   2      255.27      268.53     13.30 o 
   2   9   2       51.69       76.36      8.96 o 
   3   9   2      196.25      231.45     13.11 o 
   4   9   2      974.76      910.52     25.57 o 
   5   9   2     1683.71     1698.02     60.66 o 
   6   9   2       22.97       48.31     23.54 o 
   7   9   2     1158.13     1095.75     39.63 o 
   8   9   2      162.38      144.36     18.67 o 
   9   9   2     1572.59     1612.45     63.92 o 
   0  10   2     2043.91     2090.01     64.64 o 
   1  10   2     1139.39     1114.49     31.91 o 
   2  10   2     3490.49     3563.87     79.52 o 
   3  10   2     1824.67     1855.34     35.95 o 
   4  10   2        4.63       19.52     14.71 o 
   5  10   2      205.84      215.82     22.62 o 
   6  10   2      460.34      420.84     26.04 o 
   7  10   2      164.39      131.00     40.56 o 
   8  10   2        6.63        8.55     15.79 o 
   1  11   2     1675.38     1712.53     54.59 o 
   2  11   2      260.83      256.56     20.30 o 
   3  11   2       15.73       36.05     16.48 o 
   4  11   2      909.32      876.24     30.09 o 
   5  11   2      916.41      876.93     24.36 o 
   6  11   2     2736.90     2582.46     67.00 o 
   7  11   2      265.35      270.67     27.74 o 
   8  11   2     1120.45     1084.66     43.75 o 
   0  12   2       87.98       82.83     23.57 o 
   1  12   2     2215.80     2202.34     59.83 o 
   2  12   2      747.13      788.52     38.63 o 
   3  12   2     1239.56     1220.55     42.95 o 
   4  12   2     2338.17     2176.76     68.01 o 
   5  12   2     2394.28     2157.23     46.79 o 
   6  12   2     1253.07     1188.16     38.22 o 
   7  12   2      640.82      573.16     48.06 o 
   8  12   2      583.75      622.53     36.03 o 
   1  13   2      259.21      230.79     29.63 o 
   2  13   2       52.74       41.26     36.29 o 
   3  13   2       86.03      108.29     27.61 o 
   4  13   2       63.04       22.34     20.18 o 
   5  13   2      218.60      254.50     21.20 o 
   6  13   2      143.41      114.35     21.73 o 
   7  13   2     1084.46     1027.87     37.16 o 
   0  14   2     6556.12     5866.80    236.39 o 
   1  14   2     4658.62     4435.91     93.18 o 
   2  14   2     2724.08     2670.59     78.30 o 
   3  14   2     1285.64     1312.14     37.70 o 
   4  14   2     1443.12     1403.49     37.92 o 
   5  14   2      743.86      723.46     25.58 o 
   6  14   2      100.15       91.15     22.66 o 
   7  14   2      463.82      493.67     22.62 o 
   1  15   2        1.81       18.62     21.44 o 
   2  15   2      226.33      252.88     20.87 o 
   3  15   2      408.86      431.15     25.16 o 
   4  15   2      610.63      630.99     25.01 o 
   5  15   2      203.35      179.85     18.87 o 
   6  15   2     1927.45     1819.35     39.58 o 
   0  16   2      350.76      371.65     34.90 o 
   1  16   2      382.27      379.24     39.25 o 
   2  16   2      394.87      411.08     22.60 o 
   3  16   2      399.62      347.66     23.72 o 
   4  16   2       23.94       30.39     19.39 o 
   5  16   2      974.08      907.03     25.11 o 
   6  16   2      312.85      329.58     17.33 o 
   1  17   2      118.62       98.17     22.68 o 
   2  17   2        2.48      -18.02     19.22 o 
   3  17   2       66.01       33.51     20.33 o 
   4  17   2      180.64      206.22     18.90 o 
   5  17   2      176.67      207.03     14.03 o 
   0  18   2       43.46       12.81     53.11 o 
   1  18   2      342.07      402.45     24.28 o 
   2  18   2      756.02      734.74     25.38 o 
   3  18   2      885.80      861.02     25.71 o 
   4  18   2     1996.35     1999.76     41.96 o 
   5  18   2      926.00      950.83     35.20 o 
   1  19   2      798.75      804.50     32.22 o 
   2  19   2       99.56       88.67     20.10 o 
   3  19   2      613.60      548.54     17.57 o 
   4  19   2       35.42       15.65     18.63 o 
   0  20   2       52.46       18.90     38.78 o 
   1  20   2       14.02        3.92     20.75 o 
   2  20   2        2.45      -22.25     22.25 o 
   1   1   3     2831.36     2680.95     64.33 o 
   2   1   3     3052.49     3010.70     44.31 o 
   3   1   3     8817.79     8622.15    115.39 o 
   4   1   3     2248.50     2035.42     30.49 o 
   5   1   3     3803.00     3693.31     80.34 o 
   6   1   3     7676.55     7440.33    117.44 o 
   7   1   3      378.12      391.75     17.43 o 
   8   1   3     1704.51     1639.14     38.94 o 
   9   1   3      129.04      156.46     24.85 o 
   0   2   3     9496.00     9940.37    214.62 o 
   1   2   3     1059.63     1021.14     17.76 o 
   2   2   3      943.81     1016.01     18.13 o 
   3   2   3     4322.01     4140.97     63.88 o 
   4   2   3     1545.73     1421.55     21.08 o 
   5   2   3    12742.54    12299.81    188.33 o 
   6   2   3      991.28      920.54     40.09 o 
   7   2   3     3762.52     3642.24     54.88 o 
   8   2   3      300.69      322.76     17.37 o 
   9   2   3     1023.12      973.58     42.82 o 
   1   3   3     7236.54     7239.89    100.83 o 
   2   3   3      852.65      817.50     13.21 o 
   3   3   3     4107.59     4010.74     55.59 o 
   4   3   3     8294.49     8154.27    104.82 o 
   5   3   3     1634.48     1626.37     31.43 o 
   6   3   3     3098.02     2926.00     55.09 o 
   7   3   3       55.22       61.57     13.93 o 
   8   3   3     4518.03     4630.72     81.04 o 
   9   3   3      125.07      144.58     29.53 o 
   0   4   3      439.17     1653.60    121.18 o 
   1   4   3     7989.72     8120.01    116.09 o 
   2   4   3     5325.24     5338.21     74.11 o 
   3   4   3     1853.74     1902.01     28.63 o 
   4   4   3       67.05       47.36      9.17 o 
   5   4   3      814.71      740.00     19.50 o 
   6   4   3       48.40       65.07     16.06 o 
   7   4   3      599.05      576.76     19.25 o 
   8   4   3        4.28       16.77     16.08 o 
   9   4   3      122.66      137.09     39.58 o 
   1   5   3     1272.74     1294.90     19.35 o 
   2   5   3      792.06      817.33     14.16 o 
   3   5   3        2.74       -3.98      7.56 o 
   4   5   3     3362.14     3319.86     53.26 o 
   5   5   3     5864.56     5602.57     92.39 o 
   6   5   3     2591.43     2482.22     42.68 o 
   7   5   3     8942.47     8758.23    128.96 o 
   8   5   3     2094.28     2104.52     42.25 o 
   9   5   3       14.43       20.46     19.20 o 
   0   6   3      548.72      599.25     33.66 o 
   1   6   3     8612.97     8798.00    122.13 o 
   2   6   3     9723.10     9765.81    128.07 o 
   3   6   3     6872.99     7227.60    107.64 o 
   4   6   3     3718.08     3808.29     60.58 o 
   5   6   3      815.01      800.10     23.27 o 
   6   6   3      845.80      857.86     32.06 o 
   7   6   3     6142.67     6126.47    103.27 o 
   8   6   3       46.75       31.84     17.66 o 
   9   6   3     5981.82     6619.57    176.82 o 
   1   7   3       57.65       66.36      7.72 o 
   2   7   3     1783.95     1781.88     28.21 o 
   3   7   3      348.22      312.50     11.31 o 
   4   7   3     1864.27     1945.14     38.45 o 
   5   7   3      838.68      825.94     27.82 o 
   6   7   3     2284.20     2367.21     57.72 o 
   7   7   3      581.17      571.89     28.26 o 
   8   7   3     3931.14     4015.16     75.68 o 
   9   7   3      117.22      109.05     18.66 o 
   0   8   3     6850.09     6685.67    170.44 o 
   1   8   3      500.52      525.24     17.03 o 
   2   8   3     3696.75     3681.80     57.98 o 
   3   8   3     1565.75     1597.67     27.18 o 
   4   8   3     4869.58     4804.47     79.68 o 
   5   8   3     2651.86     2684.54     66.64 o 
   6   8   3      651.31      672.39     32.94 o 
   7   8   3      364.06      301.38     32.04 o 
   8   8   3      124.61       81.77     16.28 o 
   9   8   3      253.53      236.62     30.91 o 
   1   9   3        1.99       14.97     11.97 o 
   2   9   3        6.04        1.48     10.03 o 
   3   9   3      833.40      816.58     26.95 o 
   4   9   3      668.94      656.94     20.22 o 
   5   9   3       98.30       98.84     29.55 o 
   6   9   3      140.77      124.26     24.34 o 
   7   9   3       43.72       45.60     29.37 o 
   8   9   3      436.01      429.76     21.68 o 
   9   9   3     2496.88     2660.27    134.96 o 
   0  10   3     9881.34     9894.76    251.08 o 
   1  10   3      476.52      515.55     20.76 o 
   2  10   3     4069.14     3982.92     98.77 o 
   3  10   3      159.76      155.80     12.71 o 
   4  10   3     2026.75     2016.38     42.44 o 
   5  10   3     3905.28     3833.78     82.46 o 
   6  10   3      528.73      464.74     29.57 o 
   7  10   3     6030.68     5951.51    145.55 o 
   8  10   3       10.86        4.08     18.60 o 
   1  11   3     1530.72     1603.85     47.21 o 
   2  11   3      378.03      432.12     25.87 o 
   3  11   3     1693.71     1624.97     37.72 o 
   4  11   3      753.80      792.48     27.01 o 
   5  11   3      382.11      377.78     22.40 o 
   6  11   3     3658.56     3532.11     84.50 o 
   7  11   3      503.45      521.66     30.88 o 
   8  11   3     1614.90     1615.44     45.90 o 
   0  12   3    11532.81    10944.19    300.13 o 
   1  12   3      319.81      349.33     25.36 o 
   2  12   3     5923.95     5978.51    160.99 o 
   3  12   3      198.66      240.60     63.11 o 
   4  12   3     2365.41     2228.53     46.60 o 
   5  12   3       71.67       62.57     18.88 o 
   6  12   3     1430.84     1358.99     52.00 o 
   7  12   3      147.25      132.72     41.00 o 
   8  12   3      460.81      520.68     21.82 o 
   1  13   3      318.92      311.29     26.98 o 
   2  13   3      618.54      612.16     29.11 o 
   3  13   3     1948.29     2029.69     65.46 o 
   4  13   3      118.59       66.79     20.65 o 
   5  13   3     1545.57     1454.62     37.34 o 
   6  13   3        9.57       -3.84     18.82 o 
   7  13   3      640.45      634.01     36.32 o 
   0  14   3      547.23      490.41     40.56 o 
   1  14   3     1681.66     1515.74     49.36 o 
   2  14   3      436.81      435.68     28.28 o 
   3  14   3     1147.08     1187.88     40.28 o 
   4  14   3      871.98      827.36     27.39 o 
   5  14   3     2235.62     2100.29     57.63 o 
   6  14   3       48.98       47.45     16.96 o 
   7  14   3      474.85      457.97     26.86 o 
   1  15   3       44.50       86.88     19.47 o 
   2  15   3      454.22      498.18     23.28 o 
   3  15   3     2119.85     2075.70     46.47 o 
   4  15   3     1236.17     1266.01     35.62 o 
   5  15   3     2225.12     2071.30     52.77 o 
   6  15   3      670.37      715.09     26.03 o 
   0  16   3     4666.83     4528.28    131.73 o 
   1  16   3     2948.94     2812.37     59.53 o 
   2  16   3     7272.67     6908.30    118.71 o 
   3  16   3      647.86      664.24     24.84 o 
   4  16   3     3446.73     3442.82     68.82 o 
   5  16   3       24.54       39.80     15.48 o 
   6  16   3     1447.94     1450.02     42.98 o 
   1  17   3      213.69      248.30     24.55 o 
   2  17   3      220.57      215.02     20.19 o 
   3  17   3      616.46      619.50     25.41 o 
   4  17   3       89.99       67.96     17.65 o 
   5  17   3      351.97      383.77     16.91 o 
   0  18   3       71.72       66.38     30.13 o 
   1  18   3       13.13       32.05     23.40 o 
   2  18   3      135.95      116.43     17.96 o 
   3  18   3       74.18       54.88     17.47 o 
   4  18   3      186.85      196.29     14.39 o 
   1  19   3      322.44      305.40     25.70 o 
   2  19   3       44.49       19.99     17.52 o 
   3  19   3        2.17        3.78     12.82 o 
   4  19   3      551.21      606.24     47.40 o 
   0  20   3     4944.33     4792.31    225.53 o 
   1  20   3     1924.45     1874.46    141.99 o 
   2  20   3     2262.88     2074.29    107.27 o 
   0   0   4    12027.17    11459.50    764.37 o 
   1   0   4     1990.05     2438.86     53.12 o 
   2   0   4     1369.62     1419.72     28.92 o 
   3   0   4    11508.38    10678.49    186.78 o 
   4   0   4     2199.10     2047.85     42.55 o 
   5   0   4     1317.55     1237.52     42.79 o 
   6   0   4      279.20      301.03     28.55 o 
   7   0   4      149.02      123.45     15.08 o 
   8   0   4     1900.94     1807.05     60.86 o 
   9   0   4      168.80      285.89     56.87 o 
   1   1   4       35.52       53.52      3.67 o 
   2   1   4      633.11      709.17     11.80 o 
   3   1   4    12643.80    12130.65    160.41 o 
   4   1   4     7728.90     7041.78     95.61 o 
   5   1   4    13923.83    13400.44    183.75 o 
   6   1   4    13532.70    12850.96    230.73 o 
   7   1   4     1826.45     1736.75     29.85 o 
   8   1   4     5267.66     5392.40     88.24 o 
   9   1   4       84.23      110.48     20.41 o 
   0   2   4     1182.05     1209.86     27.48 o 
   1   2   4       13.85       38.88      4.25 o 
   2   2   4     2121.62     2156.32     40.02 o 
   3   2   4     4598.65     4722.36     64.63 o 
   4   2   4      422.18      439.54     11.09 o 
   5   2   4      287.07      296.84     13.46 o 
   6   2   4      192.99      186.30     17.59 o 
   7   2   4       54.09       64.19     12.37 o 
   8   2   4      220.14      226.82     15.37 o 
   9   2   4      188.38      166.44     30.53 o 
   1   3   4     6428.20     6366.69     84.74 o 
   2   3   4    21732.94    22222.33    341.10 o 
   3   3   4     3098.04     3050.63     45.55 o 
   4   3   4     5812.49     5871.65     76.39 o 
   5   3   4     3455.77     3298.51     51.20 o 
   6   3   4     3281.49     3156.05     59.01 o 
   7   3   4     2108.17     1990.83     33.09 o 
   8   3   4     3054.14     3067.95     54.62 o 
   9   3   4      139.26      129.62     29.64 o 
   0   4   4     2661.92     2722.13     75.53 o 
   1   4   4    75741.41    76721.99   1136.64 o 
   2   4   4     6519.65     6416.82     89.37 o 
   3   4   4    17714.58    17495.94    223.81 o 
   4   4   4     1353.71     1344.59     23.46 o 
   5   4   4     3193.47     3148.70     52.88 o 
   6   4   4      300.61      303.08     19.79 o 
   7   4   4       54.17       55.34     18.84 o 
   8   4   4      533.30      522.84     19.77 o 
   9   4   4      590.31      616.66     26.38 o 
   1   5   4      185.73      188.09      7.36 o 
   2   5   4     2732.68     2734.67     39.15 o 
   3   5   4     5265.60     5269.13     73.01 o 
   4   5   4     9865.49    10009.86    142.30 o 
   5   5   4     2153.70     2160.54     48.94 o 
   6   5   4     5269.78     5011.95     87.53 o 
   7   5   4     1479.59     1461.31     35.97 o 
   8   5   4     6602.83     6730.84    106.47 o 
   9   5   4     1537.73     1578.80     46.40 o 
   0   6   4     7158.51     7092.79    157.98 o 
   1   6   4     1220.53     1293.70     23.97 o 
   2   6   4     5256.51     5294.43     76.82 o 
   3   6   4      983.67     1020.06     20.21 o 
   4   6   4     3678.65     3621.51     61.62 o 
   5   6   4     2339.96     2407.12     40.69 o 
   6   6   4      469.94      427.79     21.91 o 
   7   6   4     2498.71     2526.43     47.99 o 
   8   6   4      112.14      119.67     17.11 o 
   9   6   4     1436.87     1484.54     49.65 o 
   1   7   4       17.20       31.45      7.80 o 
   2   7   4      659.95      690.09     15.10 o 
   3   7   4      766.10      735.39     17.30 o 
   4   7   4     6320.43     6571.07    113.08 o 
   5   7   4      270.00      259.15     17.64 o 
   6   7   4     1924.82     1873.41     45.29 o 
   7   7   4       67.48       58.67     21.85 o 
   8   7   4     1625.48     1705.54     42.34 o 
   9   7   4      302.06      330.18     17.67 o 
   0   8   4    12546.71    12112.01    343.58 o 
   1   8   4    30559.32    30574.33    497.23 o 
   2   8   4     3608.38     3793.55     59.90 o 
   3   8   4    13013.08    13231.79    187.55 o 
   4   8   4      345.42      355.26     18.00 o 
   5   8   4     1522.85     1509.30     54.90 o 
   6   8   4       64.90       74.50     20.29 o 
   7   8   4       83.33       85.10     26.36 o 
   8   8   4       24.59       22.92     16.28 o 
   9   8   4     2181.03     2139.87    111.98 o 
   1   9   4     3504.71     3554.61     67.00 o 
   2   9   4     1110.39     1080.77     25.03 o 
   3   9   4     2951.77     3003.53     50.27 o 
   4   9   4     4773.88     4744.50     84.74 o 
   5   9   4     3130.37     3138.29     65.51 o 
   6   9   4     6376.90     6137.98    110.08 o 
   7   9   4     3859.82     3838.50    100.23 o 
   8   9   4     1656.02     1750.31     42.42 o 
   0  10   4    20780.20    20548.69    513.85 o 
   1  10   4     5721.13     5717.30    115.14 o 
   2  10   4    10247.94    10049.66    204.29 o 
   3  10   4       66.65       74.53     14.01 o 
   4  10   4     2511.09     2443.13     49.35 o 
   5  10   4     1105.17     1080.44     31.50 o 
   6  10   4      376.33      385.55     24.42 o 
   7  10   4      407.95      411.80     37.48 o 
   8  10   4      306.94      323.97     19.89 o 
   1  11   4      533.85      621.88     31.00 o 
   2  11   4      206.14      247.33     32.47 o 
   3  11   4       81.19       77.22     13.89 o 
   4  11   4      184.22      175.94     19.23 o 
   5  11   4      156.65      147.91     18.55 o 
   6  11   4     1730.48     1683.73     59.55 o 
   7  11   4      570.46      530.67     58.97 o 
   8  11   4     1051.55     1062.46     32.01 o 
   0  12   4     3636.72     3666.73    123.89 o 
   1  12   4    12509.58    12340.58    274.39 o 
   2  12   4      444.43      471.10     28.96 o 
   3  12   4     8620.83     8287.52    148.42 o 
   4  12   4      259.38      247.99     18.43 o 
   5  12   4     2914.53     2653.58     50.11 o 
   6  12   4       54.51       24.87     22.03 o 
   7  12   4      293.62      284.95     30.88 o 
   8  12   4      348.26      399.25     21.71 o 
   1  13   4      276.82      296.59     27.06 o 
   2  13   4     1394.25     1301.67     34.10 o 
   3  13   4     2882.97     2833.98     82.10 o 
   4  13   4     1350.63     1309.77     33.74 o 
   5  13   4     5925.27     5526.78    104.20 o 
   6  13   4     2078.42     1997.02     59.65 o 
   7  13   4     2190.44     2124.02     68.48 o 
   0  14   4    13517.61    12191.83    569.37 o 
   1  14   4      420.03      443.14     30.19 o 
   2  14   4    10792.87    10421.04    161.93 o 
   3  14   4     1616.80     1532.35     37.32 o 
   4  14   4     5569.58     5486.67     96.63 o 
   5  14   4       34.99       27.87     20.11 o 
   6  14   4     1546.71     1517.04     34.88 o 
   7  14   4       90.63      113.45     26.87 o 
   1  15   4      141.40      125.67     24.60 o 
   2  15   4      162.00      198.32     19.90 o 
   3  15   4      469.02      445.55     22.03 o 
   4  15   4        4.36       10.03     19.55 o 
   5  15   4     1691.13     1654.11     43.81 o 
   6  15   4      788.18      764.54     21.50 o 
   0  16   4       55.43       71.04     31.76 o 
   1  16   4     2990.89     3014.58    144.11 o 
   2  16   4      102.06      128.53     20.03 o 
   3  16   4     1122.32     1187.54     31.35 o 
   4  16   4      200.16      190.17     20.52 o 
   5  16   4      314.15      330.52     17.20 o 
   6  16   4       11.68       32.83     22.44 o 
   1  17   4      109.73      153.58     23.99 o 
   2  17   4      182.25      192.15     18.97 o 
   3  17   4     3472.52     3524.14     65.17 o 
   4  17   4      902.10      966.31     36.40 o 
   5  17   4     3420.75     3634.43     68.22 o 
   0  18   4     4035.13     4110.30    179.47 o 
   1  18   4     3766.38     3604.93     83.75 o 
   2  18   4     7022.48     6780.18    109.12 o 
   3  18   4      421.40      430.41     17.72 o 
   4  18   4     6053.81     6098.90    110.94 o 
   1  19   4       69.70       39.03     23.60 o 
   2  19   4       28.13       14.58     18.94 o 
   3  19   4      182.97      183.78     15.25 o 
   0  20   4       48.46       41.89     38.58 o 
   1  20   4      132.82      117.01     30.22 o 
   2  20   4      113.83      115.76     26.71 o 
   1   1   5     4908.38     4726.61     71.58 o 
   2   1   5      944.01      984.35     16.25 o 
   3   1   5     6070.83     5852.93     83.28 o 
   4   1   5      565.41      570.73     12.73 o 
   5   1   5     5616.45     5425.24     78.27 o 
   6   1   5        8.66        9.57     18.71 o 
   7   1   5     1707.75     1686.70     27.88 o 
   8   1   5       49.68       57.37     16.29 o 
   9   1   5      176.17      250.55     52.69 o 
   0   2   5    40215.62    41686.57    807.95 o 
   1   2   5    65324.84    67136.66   1051.43 o 
   2   2   5    24695.20    24650.88    369.62 o 
   3   2   5    45930.27    44885.96    590.01 o 
   4   2   5     8530.39     8401.68    120.19 o 
   5   2   5    13709.84    13074.06    179.47 o 
   6   2   5      394.36      444.21     19.40 o 
   7   2   5      497.04      485.07     15.53 o 
   8   2   5     1294.58     1284.58     34.71 o 
   9   2   5      167.78      141.54     31.23 o 
   1   3   5     1105.14     1082.63     19.30 o 
   2   3   5       19.83       25.58      5.83 o 
   3   3   5     5734.74     5731.51     77.69 o 
   4   3   5      856.79      883.54     18.80 o 
   5   3   5    10853.63    10476.46    149.46 o 
   6   3   5      504.15      458.50     21.43 o 
   7   3   5     5306.30     5138.99     73.12 o 
   8   3   5       12.35       15.76     14.84 o 
   9   3   5     2190.66     2365.19     65.64 o 
   0   4   5      874.03      906.11     22.46 o 
   1   4   5     4799.98     4893.33     75.06 o 
   2   4   5     1244.68     1280.56     24.42 o 
   3   4   5     2423.40     2508.08     38.51 o 
   4   4   5       78.10       59.97      9.89 o 
   5   4   5     1405.72     1441.85     31.37 o 
   6   4   5     1102.68     1118.74     30.30 o 
   7   4   5       97.15       81.88     16.82 o 
   8   4   5      141.89      147.92     16.33 o 
   9   4   5      634.44      626.84     28.43 o 
   1   5   5     8425.04     8765.02    139.24 o 
   2   5   5        5.92        3.09      7.15 o 
   3   5   5     5738.91     6073.79     87.33 o 
   4   5   5      125.22      151.63     16.32 o 
   5   5   5      940.19      990.33     25.36 o 
   6   5   5     2830.80     2712.61     53.40 o 
   7   5   5      404.24      400.32     21.93 o 
   8   5   5      357.43      317.24     17.67 o 
   9   5   5       63.10       55.87     15.22 o 
   0   6   5    13586.75    12979.28    528.62 o 
   1   6   5    55412.75    54635.66    885.17 o 
   2   6   5    13424.95    13851.10    184.34 o 
   3   6   5    28110.29    28324.91    416.70 o 
   4   6   5      980.66     1022.91     27.87 o 
   5   6   5     4992.79     4974.48     79.56 o 
   6   6   5      248.64      259.47     20.75 o 
   7   6   5      666.92      661.25     24.59 o 
   8   6   5       11.56       20.08     19.07 o 
   9   6   5      682.99      701.25     23.49 o 
   1   7   5      605.13      560.93     14.57 o 
   2   7   5     2817.48     3032.78     49.62 o 
   3   7   5     5732.30     5564.31     85.42 o 
   4   7   5     2929.80     2923.76     55.17 o 
   5   7   5     5974.25     5961.37     91.93 o 
   6   7   5     1374.20     1334.67     28.78 o 
   7   7   5     4892.94     4975.34    110.84 o 
   8   7   5        2.63        4.34     18.70 o 
   9   7   5     1873.87     1734.93     55.59 o 
   0   8   5       78.54       80.98     18.57 o 
   1   8   5     4611.08     4477.10     82.11 o 
   2   8   5      101.09      126.84     11.23 o 
   3   8   5     1099.98     1059.66     25.43 o 
   4   8   5      273.20      234.43     17.32 o 
   5   8   5     1456.71     1427.72     45.38 o 
   6   8   5      560.10      587.63     23.24 o 
   7   8   5      348.69      382.69     28.11 o 
   8   8   5        4.11       33.95     15.67 o 
   9   8   5      302.23      295.12     27.12 o 
   1   9   5     2010.54     2059.16     42.54 o 
   2   9   5       10.63        2.70     11.66 o 
   3   9   5      125.14      162.81     20.03 o 
   4   9   5       97.88      109.15     17.01 o 
   5   9   5      286.69      295.79     21.36 o 
   6   9   5      519.79      520.77     25.93 o 
   7   9   5      925.89      872.93     39.25 o 
   8   9   5      279.31      327.47     18.35 o 
   0  10   5     2975.91     3016.60     97.18 o 
   1  10   5    54566.34    55880.71   1067.44 o 
   2  10   5      410.91      377.70     15.08 o 
   3  10   5    11059.34    10970.25    193.91 o 
   4  10   5       52.94       54.55     28.24 o 
   5  10   5     1781.97     1698.05     31.10 o 
   6  10   5      149.68      212.01     24.87 o 
   7  10   5       91.40       70.98     27.65 o 
   8  10   5        5.28       -1.43     15.99 o 
   1  11   5     2625.58     2724.70     61.57 o 
   2  11   5       98.66       79.50     17.80 o 
   3  11   5     3621.62     3495.05     67.96 o 
   4  11   5     4234.98     3951.13     75.33 o 
   5  11   5     7684.69     7295.36    110.36 o 
   6  11   5     1479.74     1413.88     39.89 o 
   7  11   5     5806.43     5821.66    140.62 o 
   8  11   5      106.90      122.93     14.54 o 
   0  12   5       97.89      144.20     51.72 o 
   1  12   5     5512.33     5742.63    134.07 o 
   2  12   5       48.64       49.59     23.90 o 
   3  12   5      343.28      429.61     20.45 o 
   4  12   5      271.97      298.65     17.41 o 
   5  12   5      171.74      194.12     18.75 o 
   6  12   5      376.01      362.50     21.15 o 
   7  12   5       96.15      100.93     27.34 o 
   1  13   5       29.79       44.14     24.76 o 
   2  13   5      128.03      158.76     19.37 o 
   3  13   5     1797.66     1748.68     42.00 o 
   4  13   5      123.00      101.35     19.40 o 
   5  13   5      485.69      440.38     22.32 o 
   6  13   5      323.11      332.50     21.08 o 
   7  13   5      251.61      274.30     25.81 o 
   0  14   5     2809.25     2797.03    152.22 o 
   1  14   5     3450.65     3188.17    144.69 o 
   2  14   5     1331.68     1372.24     33.93 o 
   3  14   5     5660.16     5452.65     91.04 o 
   4  14   5      559.53      607.76     23.30 o 
   5  14   5     2655.96     2664.82     56.82 o 
   6  14   5       69.67       89.34     16.85 o 
   7  14   5       23.18       52.99     26.54 o 
   1  15   5      301.45      302.03     23.01 o 
   2  15   5     1863.22     1778.17     42.70 o 
   3  15   5     6464.38     6414.90    105.21 o 
   4  15   5      114.75       58.13     18.60 o 
   5  15   5     5700.01     5663.12    105.93 o 
   6  15   5      988.72      999.76     29.09 o 
   0  16   5      256.67      277.20     34.84 o 
   1  16   5     1104.58     1235.67     37.01 o 
   2  16   5      500.40      512.03     24.99 o 
   3  16   5     4463.22     4433.87     75.53 o 
   4  16   5      150.20      149.38     18.09 o 
   5  16   5      401.91      445.51     20.08 o 
   6  16   5      944.45      976.79     58.13 o 
   1  17   5      330.77      355.98     28.61 o 
   2  17   5      117.06       98.39     19.50 o 
   3  17   5     1149.10     1139.72     29.40 o 
   4  17   5       57.53       39.88     15.88 o 
   5  17   5     1176.44     1154.61     37.13 o 
   0  18   5      460.06      477.83     54.43 o 
   1  18   5     1619.68     1578.78     49.05 o 
   2  18   5      605.58      645.51     23.87 o 
   3  18   5     1307.08     1284.58     29.56 o 
   4  18   5      201.77      212.11     13.49 o 
   1  19   5      158.76      184.73     21.79 o 
   2  19   5      141.72      157.31     19.18 o 
   3  19   5     1428.82     1418.26     40.52 o 
   0  20   5       12.33       24.36     27.65 o 
   1  20   5     1232.34     1249.97     55.12 o 
   2  20   5        1.06       13.21     31.00 o 
   0   0   6    82192.27    79995.50   1871.37 o 
   1   0   6     1473.97     1564.25     35.62 o 
   2   0   6     5005.57     5152.61    106.67 o 
   3   0   6     2667.02     2621.67     53.50 o 
   4   0   6     2993.89     3022.42     81.40 o 
   5   0   6     1695.56     1762.44     80.69 o 
   6   0   6     2374.42     2258.37     71.63 o 
   7   0   6      294.91      313.69     23.13 o 
   8   0   6     1853.20     1803.49     51.25 o 
   9   0   6      674.78      704.48     41.32 o 
   1   1   6      103.39       99.10      5.03 o 
   2   1   6     2863.48     2890.17     39.92 o 
   3   1   6     2044.87     1868.31     29.96 o 
   4   1   6     1739.39     1753.04     28.47 o 
   5   1   6     8610.81     8223.68    154.00 o 
   6   1   6     2908.16     2854.70     59.70 o 
   7   1   6     4573.13     4363.15     57.91 o 
   8   1   6     1756.83     1850.59     40.58 o 
   9   1   6     1115.89     1218.27     57.98 o 
   0   2   6     1035.10     1063.91     29.37 o 
   1   2   6     3956.24     3913.20     55.57 o 
   2   2   6     2876.24     2737.84     48.70 o 
   3   2   6      869.33      909.37     17.98 o 
   4   2   6     2999.96     3080.50     47.45 o 
   5   2   6      151.54      131.42     12.82 o 
   6   2   6      585.02      581.90     25.57 o 
   7   2   6     1664.48     1596.65     29.40 o 
   8   2   6       86.60       66.43     15.47 o 
   9   2   6       41.14       40.42     18.83 o 
   1   3   6    11260.76    11468.59    163.70 o 
   2   3   6     8037.95     8310.06    134.14 o 
   3   3   6     6545.31     6698.97     90.50 o 
   4   3   6       39.94       57.41     10.16 o 
   5   3   6      822.94      791.82     19.60 o 
   6   3   6      524.13      487.08     27.76 o 
   7   3   6     1655.99     1585.15     34.48 o 
   8   3   6     1044.61     1117.35     28.87 o 
   9   3   6     3213.67     3466.08     77.98 o 
   0   4   6     1252.09     1294.28     32.84 o 
   1   4   6     5593.95     5713.63     91.65 o 
   2   4   6      202.58      218.73      9.43 o 
   3   4   6     5802.31     6133.22     88.46 o 
   4   4   6      292.50      328.79     20.09 o 
   5   4   6       60.86       79.48     14.73 o 
   6   4   6     1191.03     1166.73     42.11 o 
   7   4   6      820.82      775.16     20.34 o 
   8   4   6      753.46      862.22     31.47 o 
   9   4   6      808.22      756.87     26.14 o 
   1   5   6       61.86       60.15      7.09 o 
   2   5   6     1247.24     1243.34     23.27 o 
   3   5   6     2972.76     3018.09     50.02 o 
   4   5   6      116.33      132.25     18.99 o 
   5   5   6     2881.61     2890.50     51.43 o 
   6   5   6      167.89      228.12     21.80 o 
   7   5   6     2924.04     2884.21     50.51 o 
   8   5   6     2443.64     2526.07     46.52 o 
   9   5   6     2554.05     2687.99     55.21 o 
   0   6   6      730.70      708.74     22.74 o 
   1   6   6     5694.56     5690.05     83.93 o 
   2   6   6     4756.47     4787.51     76.35 o 
   3   6   6     3760.50     3916.30     71.87 o 
   4   6   6      503.31      520.70     17.18 o 
   5   6   6      975.00     1021.63     27.26 o 
   6   6   6       26.61       14.23     18.60 o 
   7   6   6      130.96      136.81     19.19 o 
   8   6   6      177.64      214.08     15.89 o 
   9   6   6       83.04       66.44     11.76 o 
   1   7   6       32.03       49.41      9.36 o 
   2   7   6      185.32      188.06     10.09 o 
   3   7   6      832.12      805.79     21.19 o 
   4   7   6      384.53      467.90     17.10 o 
   5   7   6     1767.82     1733.27     38.23 o 
   6   7   6       69.78       83.52     17.28 o 
   7   7   6     1237.60     1240.86     35.48 o 
   8   7   6      765.47      759.15     26.90 o 
   9   7   6      991.74     1032.77     33.32 o 
   0   8   6      110.68      151.68     15.28 o 
   1   8   6     2184.87     2233.22     44.65 o 
   2   8   6      191.14      292.95     28.43 o 
   3   8   6      832.19      886.73     28.73 o 
   4   8   6     1307.64     1270.37     41.94 o 
   5   8   6     1329.58     1275.15     33.21 o 
   6   8   6      118.24      136.90     18.88 o 
   7   8   6      155.13      152.30     23.20 o 
   8   8   6      892.22      917.32     44.82 o 
   1   9   6      404.92      412.33     25.74 o 
   2   9   6      328.02      335.29     15.33 o 
   3   9   6     2721.53     2667.67     53.86 o 
   4   9   6      711.14      661.79     34.57 o 
   5   9   6     6539.17     6454.22    114.90 o 
   6   9   6      381.35      418.73     21.85 o 
   7   9   6     3910.41     3929.33     89.75 o 
   8   9   6      831.03      855.81     26.22 o 
   0  10   6    17533.21    18160.34    547.66 o 
   1  10   6     9005.49     8983.76    160.97 o 
   2  10   6      777.01      826.25     29.07 o 
   3  10   6     2333.08     2363.29     49.72 o 
   4  10   6     1876.40     1777.17     53.97 o 
   5  10   6     2100.12     2057.32     37.69 o 
   6  10   6     3235.84     3159.85     65.80 o 
   7  10   6      771.82      760.46     43.57 o 
   8  10   6      496.49      521.75     20.11 o 
   1  11   6       96.00       49.31     21.63 o 
   2  11   6     1506.01     1504.49     51.05 o 
   3  11   6        2.74       28.55     19.11 o 
   4  11   6       25.41        2.88     22.28 o 
   5  11   6      744.76      771.07     24.74 o 
   6  11   6      474.36      469.95     21.72 o 
   7  11   6     1243.22     1133.19     68.76 o 
   8  11   6      622.42      675.57     28.77 o 
   0  12   6      275.55      291.12     36.21 o 
   1  12   6      154.35      196.92     46.07 o 
   2  12   6      473.44      471.86     28.90 o 
   3  12   6       78.55       96.46     19.37 o 
   4  12   6      647.63      609.98     22.11 o 
   5  12   6       22.06       38.11     21.63 o 
   6  12   6      417.19      380.89     18.67 o 
   7  12   6      188.17      204.03     25.69 o 
   1  13   6      527.43      527.09     23.43 o 
   2  13   6      277.60      276.73     26.75 o 
   3  13   6     2408.69     2347.78     44.47 o 
   4  13   6       65.53       70.73     18.21 o 
   5  13   6     3016.61     2855.12     60.51 o 
   6  13   6      258.38      246.51     22.39 o 
   7  13   6     1867.42     1736.70     64.78 o 
   0  14   6      403.13      542.63     71.85 o 
   1  14   6     2552.81     2440.95     67.28 o 
   2  14   6     2906.04     2928.31     58.50 o 
   3  14   6     4100.56     4106.96     71.92 o 
   4  14   6     2724.29     2695.26     51.66 o 
   5  14   6     1463.99     1530.92     38.83 o 
   6  14   6     1929.53     1901.33     41.68 o 
   7  14   6      127.71      105.20     24.73 o 
   1  15   6        7.16       25.90     19.29 o 
   2  15   6        3.07       -5.97     20.25 o 
   3  15   6        1.92      -19.20     19.20 o 
   4  15   6      167.24      142.22     18.74 o 
   5  15   6      274.01      317.08     16.43 o 
   6  15   6      109.97      119.56     14.14 o 
   0  16   6     1697.81     1741.29     71.37 o 
   1  16   6       69.15       96.61     21.30 o 
   2  16   6       83.53       72.84     20.47 o 
   3  16   6       26.40       19.60     18.42 o 
   4  16   6      112.12      124.56     16.20 o 
   5  16   6        6.43       28.14     14.90 o 
   6  16   6       12.14      107.05     33.90 o 
   1  17   6      128.26      110.58     26.35 o 
   2  17   6      216.78      231.68     19.09 o 
   3  17   6     1206.78     1299.83     31.73 o 
   4  17   6       47.08       66.71     13.36 o 
   5  17   6      562.32      585.84     30.68 o 
   0  18   6     3067.95     2882.42    128.99 o 
   1  18   6     5267.91     5528.17    119.71 o 
   2  18   6     2674.67     2698.46     55.34 o 
   3  18   6     4712.03     4703.46     77.12 o 
   4  18   6     2731.18     2611.79     47.07 o 
   1  19   6        8.49      -25.17     27.21 o 
   2  19   6      362.07      350.26     27.49 o 
   3  19   6      343.76      399.60     24.28 o 
   0  20   6      166.77      174.00     28.56 o 
   1  20   6        7.58      -20.59     20.59 o 
   1   1   7       26.64       28.39      4.34 o 
   2   1   7        9.59       20.57      5.15 o 
   3   1   7        2.94        7.71      7.53 o 
   4   1   7      698.24      783.11     20.47 o 
   5   1   7        9.67       24.12     14.55 o 
   6   1   7      728.96      704.13     26.02 o 
   7   1   7       18.59        7.84     13.17 o 
   8   1   7      265.13      288.24     19.02 o 
   9   1   7        4.17       20.68     19.04 o 
   0   2   7    18954.03    19645.00    376.64 o 
   1   2   7     8549.42     8516.76    119.65 o 
   2   2   7    25218.02    25306.16    382.42 o 
   3   2   7     8701.16     8669.12    123.96 o 
   4   2   7    24883.14    24556.48    347.38 o 
   5   2   7     3097.21     3096.96     48.33 o 
   6   2   7    10210.97     9980.64    198.87 o 
   7   2   7      195.41      209.85     14.02 o 
   8   2   7     4766.02     5151.77     84.39 o 
   9   2   7        3.91       21.46     20.62 o 
   1   3   7      155.10      158.83     13.53 o 
   2   3   7     5236.82     5517.92     85.70 o 
   3   3   7       12.07       15.71      8.43 o 
   4   3   7      185.74      222.29     12.29 o 
   5   3   7       98.69      102.50     12.96 o 
   6   3   7      177.13      190.70     14.45 o 
   7   3   7      127.50       92.68     15.53 o 
   8   3   7      716.05      755.21     22.85 o 
   9   3   7       11.38       21.96     17.55 o 
   0   4   7     1293.32     1316.41     32.58 o 
   1   4   7     1016.81     1051.59     20.00 o 
   2   4   7     4272.89     4617.03     72.45 o 
   3   4   7      691.44      715.69     16.73 o 
   4   4   7      520.77      510.94     16.65 o 
   5   4   7       41.55       53.65     13.61 o 
   6   4   7       72.40       95.21     17.99 o 
   7   4   7        6.95        9.83     17.15 o 
   8   4   7     1104.01     1133.43     28.75 o 
   9   4   7       33.68       39.74     16.57 o 
   1   5   7      552.85      572.62     14.20 o 
   2   5   7     2537.80     2867.85     44.30 o 
   3   5   7        6.07        8.77      8.69 o 
   4   5   7     2012.32     1998.57     35.04 o 
   5   5   7      204.86      202.65     16.63 o 
   6   5   7      380.97      419.35     20.89 o 
   7   5   7      191.86      191.36     17.77 o 
   8   5   7       36.32       25.85     13.79 o 
   9   5   7      485.09      480.66     17.73 o 
   0   6   7     6792.26     6480.43    164.15 o 
   1   6   7     9725.77     9341.62    143.65 o 
   2   6   7    10130.53    10131.46    168.36 o 
   3   6   7     1751.08     1770.26     30.75 o 
   4   6   7     7777.69     7955.11    123.04 o 
   5   6   7      431.42      437.87     20.61 o 
   6   6   7     8357.94     8089.90    106.65 o 
   7   6   7      546.22      556.77     22.90 o 
   8   6   7     2216.26     2289.49     40.26 o 
   9   6   7       42.60       45.78     10.76 o 
   1   7   7        2.95        5.37      9.53 o 
   2   7   7      617.46      687.81     21.80 o 
   3   7   7      565.98      594.57     20.14 o 
   4   7   7      180.10      225.31     14.61 o 
   5   7   7      388.14      424.42     23.32 o 
   6   7   7      313.80      312.00     21.14 o 
   7   7   7       98.48       82.26     21.25 o 
   8   7   7     1397.25     1415.76     32.65 o 
   9   7   7       29.60       19.79     23.52 o 
   0   8   7      191.26      233.35     18.80 o 
   1   8   7      179.29      166.81     11.90 o 
   2   8   7      520.99      608.34     22.67 o 
   3   8   7      513.66      516.96     19.44 o 
   4   8   7     1845.26     1926.39     38.39 o 
   5   8   7       37.40       29.22     18.19 o 
   6   8   7     2333.06     2315.49     46.63 o 
   7   8   7       10.66      -16.88     22.01 o 
   8   8   7      260.24      234.92     16.79 o 
   1   9   7      104.85      108.37     15.46 o 
   2   9   7     6124.41     6472.67    108.54 o 
   3   9   7       24.57       24.97     14.89 o 
   4   9   7     1056.68     1076.41     35.49 o 
   5   9   7      221.76      213.64     17.41 o 
   6   9   7     3705.10     3658.35     63.32 o 
   7   9   7      542.69      474.62     24.68 o 
   8   9   7      550.59      495.92     22.64 o 
   0  10   7    19449.23    20205.75    508.11 o 
   1  10   7     2060.02     2140.14     42.33 o 
   2  10   7     5530.51     5692.53     96.79 o 
   3  10   7     1350.48     1343.40     40.91 o 
   4  10   7      871.26      889.47     31.38 o 
   5  10   7      443.13      415.05     20.89 o 
   6  10   7     1800.09     1772.67     40.31 o 
   7  10   7       37.85       13.19     19.36 o 
   8  10   7     2915.00     2884.48     63.07 o 
   1  11   7     1255.50     1203.84     36.68 o 
   2  11   7      261.55      259.23     27.71 o 
   3  11   7      396.01      410.58     21.64 o 
   4  11   7      145.54      164.99     20.05 o 
   5  11   7      141.42      129.92     19.06 o 
   6  11   7     2539.20     2454.21     50.75 o 
   7  11   7      179.45      165.66     20.30 o 
   8  11   7     1008.08     1029.37     59.36 o 
   0  12   7      241.75      326.61     39.62 o 
   1  12   7       12.04      -21.56     21.56 o 
   2  12   7      744.01      738.54     24.56 o 
   3  12   7       44.49       24.20     21.09 o 
   4  12   7      475.05      480.11     21.38 o 
   5  12   7      149.03      205.76     27.99 o 
   6  12   7      126.90      125.25     18.35 o 
   7  12   7      210.22      223.34     17.58 o 
   1  13   7      139.90      162.40     34.69 o 
   2  13   7      493.82      525.73     24.61 o 
   3  13   7      976.49     1024.71     27.91 o 
   4  13   7     1478.85     1488.46     35.73 o 
   5  13   7       11.78       19.20     20.05 o 
   6  13   7       72.20       55.21     15.11 o 
   7  13   7       12.61       23.12     21.37 o 
   0  14   7      700.73      791.74     41.23 o 
   1  14   7      864.50      902.29     30.02 o 
   2  14   7      162.13      172.52     21.15 o 
   3  14   7      692.87      772.72     26.95 o 
   4  14   7     2840.73     2867.21     51.84 o 
   5  14   7      434.37      440.29     21.51 o 
   6  14   7     1778.98     1741.65     33.72 o 
   1  15   7      340.98      338.93     24.32 o 
   2  15   7      155.37      170.62     20.37 o 
   3  15   7       91.73       80.91     20.10 o 
   4  15   7     2019.40     1979.15     39.49 o 
   5  15   7      618.29      608.60     19.65 o 
   6  15   7      230.76      284.75     27.25 o 
   0  16   7     3827.21     3743.57    113.26 o 
   1  16   7      192.35      187.71     26.81 o 
   2  16   7      349.28      418.73     21.68 o 
   3  16   7       51.32       26.59     18.46 o 
   4  16   7      765.85      751.14     20.75 o 
   5  16   7      201.28      227.62     13.58 o 
   1  17   7        2.61       25.15     21.74 o 
   2  17   7      393.05      394.80     19.95 o 
   3  17   7       12.85       -1.53     16.18 o 
   4  17   7      320.25      295.73     14.03 o 
   5  17   7      484.52      451.70     44.50 o 
   0  18   7       33.67       40.14     28.54 o 
   1  18   7      127.48       85.73     23.29 o 
   2  18   7      389.81      426.20     23.19 o 
   3  18   7      406.66      398.03     15.71 o 
   4  18   7      757.69      961.97     65.69 o 
   1  19   7      157.22      174.90     20.55 o 
   2  19   7       26.70       24.82     17.33 o 
   3  19   7       93.26      211.06     42.17 o 
   0  20   7      243.77      321.55     29.11 o 
   1  20   7      220.95      192.55     33.51 o 
   0   0   8     6404.80     6359.28    172.13 o 
   1   0   8     5394.01     4916.02     92.82 o 
   2   0   8      692.62      791.99     28.44 o 
   3   0   8    14054.76    14256.70    270.00 o 
   4   0   8      378.38      294.11     23.40 o 
   5   0   8     1564.74     1605.68     49.20 o 
   6   0   8     3039.85     2833.97    130.59 o 
   7   0   8     1114.50     1139.30     35.41 o 
   8   0   8     5771.54     6084.47    118.89 o 
   9   0   8     1559.12     1776.09    161.32 o 
   1   1   8       55.35       48.93      5.27 o 
   2   1   8      662.22      662.48     15.15 o 
   3   1   8     3597.00     3405.07     49.15 o 
   4   1   8      191.70      198.39     11.87 o 
   5   1   8    11235.78    11051.71    201.92 o 
   6   1   8       13.95       -0.55     16.80 o 
   7   1   8     6670.52     6556.31     90.17 o 
   8   1   8      284.48      313.77     16.59 o 
   9   1   8     3390.93     3510.47    116.79 o 
   0   2   8     1974.47     1940.56     35.82 o 
   1   2   8     1381.40     1422.54     25.36 o 
   2   2   8       87.91       86.11      8.04 o 
   3   2   8     1118.37     1141.62     21.22 o 
   4   2   8       28.30        9.32     11.62 o 
   5   2   8      381.47      402.25     16.63 o 
   6   2   8       60.72       64.78     17.69 o 
   7   2   8      629.11      612.15     16.59 o 
   8   2   8      322.67      364.10     18.78 o 
   9   2   8       19.51       17.78     15.43 o 
   1   3   8    13441.34    14063.85    214.62 o 
   2   3   8      878.55      913.86     19.65 o 
   3   3   8     5627.88     5745.13     83.82 o 
   4   3   8     1254.07     1322.47     26.90 o 
   5   3   8     2634.70     2530.12     39.63 o 
   6   3   8      456.78      411.79     18.89 o 
   7   3   8     3602.72     3616.75     59.86 o 
   8   3   8        8.89       -7.96     15.90 o 
   9   3   8     3208.32     3459.79     77.69 o 
   0   4   8     2029.09     2173.38     57.82 o 
   1   4   8    14640.69    14876.39    227.08 o 
   2   4   8     2112.38     2238.01     41.20 o 
   3   4   8     3920.50     4131.85     61.73 o 
   4   4   8     3978.15     4066.28     62.19 o 
   5   4   8      348.12      344.74     15.81 o 
   6   4   8     2536.27     2382.70     43.33 o 
   7   4   8     1147.36     1153.99     27.96 o 
   8   4   8     1199.32     1341.41     38.18 o 
   9   4   8     1522.54     1561.43     44.53 o 
   1   5   8       35.22       46.31      7.86 o 
   2   5   8      400.21      415.92     17.78 o 
   3   5   8     9060.24     9230.19    141.71 o 
   4   5   8     2522.13     2534.52     42.44 o 
   5   5   8     8826.20     8659.76    133.36 o 
   6   5   8     2107.06     2022.46     34.19 o 
   7   5   8     6896.70     7093.92    113.61 o 
   8   5   8      106.15      131.05     16.69 o 
   9   5   8     3537.89     3713.02     80.11 o 
   0   6   8      409.98      432.28     19.89 o 
   1   6   8     7430.72     7279.37    120.04 o 
   2   6   8        6.57       16.42     10.64 o 
   3   6   8     4832.08     5284.25     88.46 o 
   4   6   8      302.14      320.42     16.52 o 
   5   6   8      654.70      644.83     34.65 o 
   6   6   8     1063.85     1062.03     26.74 o 
   7   6   8     1103.26     1101.12     30.65 o 
   8   6   8      151.97      170.86     14.94 o 
   9   6   8      108.47      104.28     15.27 o 
   1   7   8        4.65       13.31     10.06 o 
   2   7   8     2188.66     2338.00     52.79 o 
   3   7   8     3172.71     3357.76     64.83 o 
   4   7   8      712.55      735.01     22.69 o 
   5   7   8     2164.46     2081.77     53.20 o 
   6   7   8       69.10       82.11     18.53 o 
   7   7   8     2268.12     2228.59     48.39 o 
   8   7   8      154.89      189.96     17.90 o 
   0   8   8      801.69      706.75     45.11 o 
   1   8   8     5051.66     4872.31     82.63 o 
   2   8   8      560.37      565.44     18.45 o 
   3   8   8      384.54      486.49     19.57 o 
   4   8   8      684.58      736.72     29.96 o 
   5   8   8     1461.82     1393.82     33.20 o 
   6   8   8     1993.72     1959.44     41.77 o 
   7   8   8      102.43       96.99     19.26 o 
   8   8   8      815.25      783.02     29.43 o 
   1   9   8     2511.56     2516.73     44.35 o 
   2   9   8     1504.25     1496.65     32.35 o 
   3   9   8     5106.85     5238.61    105.49 o 
   4   9   8     1517.74     1479.18     36.33 o 
   5   9   8     9878.31     9740.89    137.12 o 
   6   9   8       51.03       34.94     23.52 o 
   7   9   8     7222.89     7250.38    128.90 o 
   8   9   8      181.21      186.07     13.59 o 
   0  10   8      152.14      180.87     20.58 o 
   1  10   8    15517.44    15605.43    280.14 o 
   2  10   8      423.94      439.51     17.28 o 
   3  10   8     2148.05     2269.23     56.73 o 
   4  10   8       51.58       59.39     22.59 o 
   5  10   8     5271.21     5281.51     83.33 o 
   6  10   8      985.55      967.59     36.09 o 
   7  10   8      214.52      202.99     18.35 o 
   8  10   8       97.67      105.41     14.38 o 
   1  11   8      380.86      377.26     19.16 o 
   2  11   8      454.73      431.45     22.39 o 
   3  11   8       78.07       31.66     18.77 o 
   4  11   8      308.14      298.82     19.06 o 
   5  11   8     2089.18     2017.03     41.06 o 
   6  11   8      949.95      980.56     27.77 o 
   7  11   8     1396.24     1406.19     39.47 o 
   0  12   8      294.24      316.75     58.91 o 
   1  12   8      876.69      907.42     32.58 o 
   2  12   8      736.50      734.96     25.21 o 
   3  12   8      128.34      184.84     19.04 o 
   4  12   8     1850.69     1817.69     39.14 o 
   5  12   8      164.04      181.79     28.93 o 
   6  12   8     1063.24      989.38     26.95 o 
   7  12   8      598.95      554.17     20.32 o 
   1  13   8      535.23      553.71     29.57 o 
   2  13   8      236.91      280.30     18.79 o 
   3  13   8     3780.04     3808.70     64.96 o 
   4  13   8       71.17       84.65     20.32 o 
   5  13   8     6347.88     6314.47    110.37 o 
   6  13   8       44.90       73.16     14.53 o 
   7  13   8     3215.74     3084.35    145.33 o 
   0  14   8     4085.93     3932.13    117.16 o 
   1  14   8     5482.83     5325.42     99.89 o 
   2  14   8      437.62      491.09     22.66 o 
   3  14   8    10882.04    11159.93    178.30 o 
   4  14   8      108.80      112.20     19.87 o 
   5  14   8     1250.44     1268.37     31.19 o 
   6  14   8      290.46      321.28     14.05 o 
   1  15   8      119.06      171.91     23.84 o 
   2  15   8       10.85       11.93     19.42 o 
   3  15   8        8.90       18.59     19.45 o 
   4  15   8      490.50      509.64     21.13 o 
   5  15   8      373.71      406.72     17.09 o 
   6  15   8      723.19      737.14     38.24 o 
   0  16   8       26.16      -12.40     31.77 o 
   1  16   8       66.47       75.78     20.92 o 
   2  16   8       24.26       28.60     18.90 o 
   3  16   8      388.25      417.96     21.88 o 
   4  16   8       94.05      105.78     15.72 o 
   5  16   8      121.23      150.85     12.22 o 
   1  17   8       58.79       68.72     20.05 o 
   2  17   8       34.11       45.44     16.89 o 
   3  17   8     2434.67     2439.08     45.44 o 
   4  17   8       13.87       22.08     12.21 o 
   0  18   8      120.92      128.14     27.97 o 
   1  18   8     9234.64     9940.01    205.96 o 
   2  18   8       29.87       21.49     16.11 o 
   3  18   8     6400.14     6427.05    123.83 o 
   4  18   8      130.08      194.96     38.15 o 
   1  19   8       13.28       14.11     16.92 o 
   2  19   8       15.99      -15.68     15.68 o 
   1   1   9     2000.48     1937.01     28.36 o 
   2   1   9      694.96      706.81     16.37 o 
   3   1   9    10263.52    10383.88    141.46 o 
   4   1   9      223.14      214.77     16.30 o 
   5   1   9     8986.02     8910.01    140.64 o 
   6   1   9       36.54       60.13     18.87 o 
   7   1   9     2882.56     2967.85     47.41 o 
   8   1   9       29.91       56.53     14.03 o 
   9   1   9     1289.88     1377.22     42.75 o 
   0   2   9    40463.02    38368.01    760.06 o 
   1   2   9    19849.36    19466.39    298.32 o 
   2   2   9    31728.61    32355.86    495.13 o 
   3   2   9     6784.79     6827.69     99.06 o 
   4   2   9    18937.09    19299.14    273.20 o 
   5   2   9      290.36      313.84     21.45 o 
   6   2   9     1942.28     1799.88     41.71 o 
   7   2   9      559.67      556.33     18.35 o 
   8   2   9      407.16      411.41     18.64 o 
   9   2   9      553.24      576.19     24.31 o 
   1   3   9     1095.36     1093.36     25.45 o 
   2   3   9      110.09      111.94     10.56 o 
   3   3   9    10720.78    10922.09    155.92 o 
   4   3   9      659.76      642.41     17.45 o 
   5   3   9    10897.75    10729.53    157.17 o 
   6   3   9      788.12      820.42     22.38 o 
   7   3   9     4658.25     4812.48     75.30 o 
   8   3   9      205.62      275.18     17.38 o 
   9   3   9     2540.48     2664.92     59.19 o 
   0   4   9     2173.76     2419.02     56.81 o 
   1   4   9     8184.46     8449.70    130.23 o 
   2   4   9       25.90       62.59     10.83 o 
   3   4   9     1043.28     1118.37     23.20 o 
   4   4   9       12.77       18.43     13.24 o 
   5   4   9     2085.88     2079.04     36.81 o 
   6   4   9      812.80      777.82     24.85 o 
   7   4   9       42.13       43.95     17.27 o 
   8   4   9      327.05      301.93     15.96 o 
   9   4   9       13.35       33.19     14.29 o 
   1   5   9     4142.18     4427.91     70.32 o 
   2   5   9        3.76        1.14     11.08 o 
   3   5   9     1893.14     1974.39     38.32 o 
   4   5   9      204.82      243.86     15.39 o 
   5   5   9     3459.76     3376.81     56.11 o 
   6   5   9     1591.91     1580.02     40.11 o 
   7   5   9     6279.88     6497.86    111.20 o 
   8   5   9      658.76      656.86     21.62 o 
   9   5   9      385.74      358.60     17.18 o 
   0   6   9    27423.86    27133.22    663.12 o 
   1   6   9    10531.97     9976.45    162.99 o 
   2   6   9    22498.87    23237.79    445.86 o 
   3   6   9     8630.50     8940.52    138.23 o 
   4   6   9     2595.97     2646.18     50.18 o 
   5   6   9     2197.49     2135.12     60.38 o 
   6   6   9      633.88      637.49     21.60 o 
   7   6   9      214.99      285.19     21.25 o 
   8   6   9      477.40      508.18     31.17 o 
   1   7   9      350.78      362.20     14.67 o 
   2   7   9      694.13      690.46     21.68 o 
   3   7   9     4755.86     4857.84     83.63 o 
   4   7   9     5655.34     5803.02    100.19 o 
   5   7   9     6918.76     6768.91    104.97 o 
   6   7   9     2733.99     2602.58     49.17 o 
   7   7   9     6660.13     6941.21    116.94 o 
   8   7   9      479.70      415.98     19.32 o 
   0   8   9     2741.35     2781.00     76.88 o 
   1   8   9     4243.82     4172.15     68.45 o 
   2   8   9      120.16       98.95     23.08 o 
   3   8   9     2784.98     2883.91     58.44 o 
   4   8   9      432.53      417.10     25.86 o 
   5   8   9     3406.17     3455.03     52.71 o 
   6   8   9      152.07      152.80     22.04 o 
   7   8   9      112.22      142.77     18.79 o 
   8   8   9       12.92       -1.31     13.69 o 
   1   9   9     1495.13     1600.84     32.63 o 
   2   9   9       22.74       26.05     12.99 o 
   3   9   9      587.28      563.58     22.51 o 
   4   9   9        4.47       21.94     19.92 o 
   5   9   9      562.79      547.62     23.37 o 
   6   9   9      190.87      243.52     24.29 o 
   7   9   9       17.85        7.47     18.28 o 
   8   9   9      203.26      184.30     15.97 o 
   0  10   9     5225.65     5393.03    131.37 o 
   1  10   9    18501.09    18544.32    306.38 o 
   2  10   9     3091.97     3139.79     58.23 o 
   3  10   9     3508.24     3564.78     91.21 o 
   4  10   9     2270.95     2189.28     43.28 o 
   5  10   9      115.18      135.47     19.02 o 
   6  10   9     1029.09     1042.32     31.79 o 
   7  10   9      235.39      250.79     31.19 o 
   8  10   9      191.55      157.32     24.96 o 
   1  11   9     1463.40     1442.53     35.05 o 
   2  11   9     2253.75     2121.41     43.26 o 
   3  11   9     1836.46     1902.69     40.86 o 
   4  11   9     2567.21     2407.52     43.90 o 
   5  11   9     6851.26     7048.06    123.07 o 
   6  11   9     2994.03     3024.58     61.90 o 
   7  11   9     6367.44     6243.74    128.85 o 
   0  12   9       80.39      110.58     22.84 o 
   1  12   9     9449.49     8987.05    153.91 o 
   2  12   9       91.11       77.67     16.03 o 
   3  12   9     2660.85     2829.93     52.04 o 
   4  12   9       73.43       78.18     19.01 o 
   5  12   9     1078.08     1110.88     31.72 o 
   6  12   9      269.90      269.95     24.40 o 
   7  12   9       68.78       37.87     14.91 o 
   1  13   9      617.63      661.35     20.60 o 
   2  13   9      953.72      980.53     28.62 o 
   3  13   9       38.40       50.10     19.06 o 
   4  13   9     1014.55     1054.10     33.99 o 
   5  13   9       25.90       22.66     17.88 o 
   6  13   9       17.15       11.81     14.42 o 
   0  14   9     6992.43     6721.21    186.44 o 
   1  14   9     1326.37     1346.52     37.73 o 
   2  14   9     2522.68     2533.03     48.00 o 
   3  14   9     1457.45     1539.46     40.93 o 
   4  14   9     1110.46     1195.10     32.77 o 
   5  14   9       62.33       69.39     16.06 o 
   6  14   9      548.93      541.36     16.33 o 
   1  15   9      143.37      175.38     23.45 o 
   2  15   9      181.61      200.70     20.59 o 
   3  15   9     6984.86     7306.59    119.37 o 
   4  15   9     1376.70     1333.10     35.08 o 
   5  15   9     3778.92     3794.08     63.27 o 
   0  16   9      203.00      240.86     45.95 o 
   1  16   9     5958.33     6043.87    108.87 o 
   2  16   9       62.65       87.81     18.66 o 
   3  16   9     8945.76     9080.30    145.12 o 
   4  16   9      320.48      355.73     18.70 o 
   5  16   9      935.51      917.86     22.91 o 
   1  17   9      208.64      239.71     20.66 o 
   2  17   9       76.64       81.02     16.22 o 
   3  17   9      245.73      246.98     15.50 o 
   4  17   9      285.73      262.55     19.04 o 
   0  18   9       76.91      107.90     23.99 o 
   1  18   9      684.53      751.50     26.11 o 
   2  18   9      947.58      992.47     30.58 o 
   3  18   9       98.06      104.67     15.99 o 
   1  19   9      367.06      368.40     22.99 o 
   2  19   9      922.41      921.19     38.26 o 
   0   0  10    28569.52    27509.75    698.57 o 
   1   0  10    11948.18    11086.58    219.08 o 
   2   0  10    12993.30    12634.71    244.11 o 
   3   0  10     5066.60     4874.11    111.28 o 
   4   0  10     5047.91     5161.25    144.91 o 
   5   0  10       72.09       66.38     25.27 o 
   6   0  10      725.44      743.36     27.97 o 
   7   0  10     1114.20     1121.42     34.92 o 
   8   0  10      136.74      164.55     23.25 o 
   9   0  10        7.22       20.36     45.11 o 
   1   1  10      304.06      353.47     12.89 o 
   2   1  10     2004.57     2106.43     37.17 o 
   3   1  10     3034.66     3184.08     47.24 o 
   4   1  10     2611.55     2716.63     54.27 o 
   5   1  10     4969.35     5020.45     89.67 o 
   6   1  10     2198.83     2131.75     35.29 o 
   7   1  10       50.95       47.62     14.65 o 
   8   1  10     1135.31     1296.40     45.00 o 
   9   1  10      829.19      944.47     33.08 o 
   0   2  10      831.32      862.26     23.16 o 
   1   2  10      322.84      327.61     10.60 o 
   2   2  10      350.56      388.99     13.64 o 
   3   2  10       27.88       33.37     10.36 o 
   4   2  10      888.35      866.60     20.29 o 
   5   2  10       20.78       15.28     17.55 o 
   6   2  10       82.30       89.97     14.40 o 
   7   2  10       32.63       21.46     13.72 o 
   8   2  10       22.53       39.97     14.99 o 
   9   2  10       28.46        3.85     15.33 o 
   1   3  10      887.71      909.72     20.11 o 
   2   3  10     1460.10     1510.29     29.39 o 
   3   3  10      733.90      751.07     21.20 o 
   4   3  10      243.30      264.26     14.70 o 
   5   3  10      241.42      237.58     16.98 o 
   6   3  10     1314.19     1309.69     26.16 o 
   7   3  10       44.85       64.44     22.68 o 
   8   3  10      586.11      607.90     20.86 o 
   9   3  10      593.69      547.70     25.03 o 
   0   4  10    10217.98     9660.74    216.36 o 
   1   4  10    29942.37    30207.92    532.46 o 
   2   4  10     9542.82     9511.94    157.81 o 
   3   4  10     9629.67     9860.99    160.70 o 
   4   4  10     6430.22     6368.73     90.52 o 
   5   4  10     3001.41     2912.83     50.20 o 
   6   4  10     1976.64     1957.89     38.79 o 
   7   4  10      199.28      205.72     18.14 o 
   8   4  10       28.44       16.63     16.33 o 
   9   4  10      366.77      329.90     37.02 o 
   1   5  10     2068.64     2158.42     39.98 o 
   2   5  10     1382.17     1304.35     31.59 o 
   3   5  10     1782.82     1931.32     36.96 o 
   4   5  10     5904.89     5975.20     90.73 o 
   5   5  10       22.42       38.31     15.39 o 
   6   5  10     2744.82     2772.72     55.15 o 
   7   5  10       12.40       18.93     20.67 o 
   8   5  10     3277.92     3465.49     65.75 o 
   0   6  10     1263.59     1233.29     35.98 o 
   1   6  10      125.70      128.50     12.03 o 
   2   6  10     1757.72     1905.84     41.68 o 
   3   6  10      281.93      278.76     16.74 o 
   4   6  10      214.84      235.44     18.14 o 
   5   6  10     2102.79     1988.08     59.39 o 
   6   6  10       20.41       18.87     18.63 o 
   7   6  10     3206.00     3379.05     64.01 o 
   8   6  10       40.49       46.82     14.74 o 
   1   7  10      160.76      201.25     13.87 o 
   2   7  10      150.63      110.86     15.67 o 
   3   7  10      279.68      304.36     17.37 o 
   4   7  10      586.88      614.89     26.70 o 
   5   7  10       25.88       27.91     18.42 o 
   6   7  10      102.51      106.43     24.69 o 
   7   7  10       21.09       24.48     18.37 o 
   8   7  10      360.58      324.77     17.59 o 
   0   8  10     7435.35     7410.26    241.15 o 
   1   8  10    13343.92    12910.50    200.27 o 
   2   8  10    12359.04    12995.12    258.80 o 
   3   8  10     6893.74     7282.16    132.75 o 
   4   8  10     4730.98     4864.04     90.02 o 
   5   8  10     1049.80     1052.04     27.04 o 
   6   8  10     2129.57     2247.15     51.35 o 
   7   8  10       91.68       89.45     19.67 o 
   8   8  10      634.90      642.52     35.75 o 
   1   9  10      477.49      535.93     20.30 o 
   2   9  10      262.43      276.71     16.98 o 
   3   9  10      582.65      612.17     28.26 o 
   4   9  10     1151.54     1170.51     30.36 o 
   5   9  10      950.50      950.88     24.81 o 
   6   9  10     4885.27     4946.53     92.13 o 
   7   9  10     1107.31     1115.28     35.45 o 
   8   9  10     2151.16     2107.20     74.81 o 
   0  10  10     6825.84     6923.24    156.71 o 
   1  10  10      361.75      382.56     18.98 o 
   2  10  10      712.53      768.34     29.69 o 
   3  10  10      684.22      684.95     24.02 o 
   4  10  10     1731.85     1716.42     40.46 o 
   5  10  10        1.42       -7.13     19.46 o 
   6  10  10      360.95      344.60     19.13 o 
   7  10  10      477.83      488.14     22.29 o 
   1  11  10      102.91      159.12     20.08 o 
   2  11  10       18.24        3.76     15.59 o 
   3  11  10       18.47       16.30     16.18 o 
   4  11  10        2.42        1.32     21.05 o 
   5  11  10      863.34      853.33     26.07 o 
   6  11  10       75.49       65.75     17.21 o 
   7  11  10     1678.36     1685.00     41.83 o 
   0  12  10     8640.01     8345.74    238.56 o 
   1  12  10     6402.95     6393.49    110.93 o 
   2  12  10     2151.64     2109.37     35.76 o 
   3  12  10     7518.81     7457.67    109.81 o 
   4  12  10     1921.83     1971.28     51.57 o 
   5  12  10     1600.00     1565.65     40.02 o 
   6  12  10      471.51      496.65     20.58 o 
   7  12  10      189.61      170.89     33.23 o 
   1  13  10       55.43       82.16     15.70 o 
   2  13  10      419.23      426.80     19.84 o 
   3  13  10     1580.43     1719.07     40.88 o 
   4  13  10     1074.79     1189.05     36.05 o 
   5  13  10     2491.60     2487.39     47.51 o 
   6  13  10     1723.96     1742.33     47.01 o 
   0  14  10     2167.63     2205.76     77.60 o 
   1  14  10      994.18      998.89     27.29 o 
   2  14  10     6283.91     6148.70     88.12 o 
   3  14  10       62.39       47.14     22.21 o 
   4  14  10     1724.81     1773.23     42.46 o 
   5  14  10      548.53      536.40     18.59 o 
   6  14  10      274.70      253.21     16.99 o 
   1  15  10       74.88       38.59     19.54 o 
   2  15  10       22.46       -9.22     18.83 o 
   3  15  10      240.66      228.33     20.94 o 
   4  15  10      538.91      538.36     21.17 o 
   5  15  10     2012.29     2000.59     39.44 o 
   0  16  10      844.16      965.33     44.83 o 
   1  16  10     3043.63     3025.76     58.39 o 
   2  16  10     1602.82     1566.81     36.76 o 
   3  16  10      592.14      634.00     22.35 o 
   4  16  10      188.10      175.21     15.01 o 
   5  16  10      234.15      206.29     33.39 o 
   1  17  10      213.44      195.07     19.63 o 
   2  17  10      430.61      442.09     22.42 o 
   3  17  10     1933.31     1930.60     39.40 o 
   4  17  10     1505.38     1576.82     44.77 o 
   0  18  10     2350.21     2434.69    104.17 o 
   1  18  10      341.83      320.69     16.78 o 
   2  18  10     1549.94     1635.45     39.95 o 
   3  18  10      336.36      386.49     47.18 o 
   1  19  10       61.36       48.55     25.48 o 
   1   1  11     1821.46     1891.26     34.18 o 
   2   1  11       18.86       17.77     10.74 o 
   3   1  11      213.13      226.02     15.76 o 
   4   1  11     2867.98     2925.76     52.54 o 
   5   1  11       57.27       54.90     18.53 o 
   6   1  11     2603.42     2514.57     45.93 o 
   7   1  11      446.91      464.45     20.24 o 
   8   1  11     1722.38     1944.51     45.29 o 
   9   1  11      767.68      810.65     58.94 o 
   0   2  11      124.79      152.00     14.17 o 
   1   2  11      202.65      224.68     11.41 o 
   2   2  11     1018.68     1163.03     25.43 o 
   3   2  11      276.06      287.39     15.07 o 
   4   2  11     1024.57     1114.95     29.39 o 
   5   2  11     2461.56     2381.13     47.99 o 
   6   2  11       78.57       86.58     15.15 o 
   7   2  11      857.97      804.01     20.69 o 
   8   2  11      423.34      458.22     24.79 o 
   1   3  11       47.22       47.99      9.47 o 
   2   3  11     1114.86     1155.66     31.90 o 
   3   3  11      309.64      334.85     14.80 o 
   4   3  11     1538.42     1612.16     33.14 o 
   5   3  11       83.52       59.06     17.30 o 
   6   3  11     1358.70     1333.32     32.25 o 
   7   3  11      270.53      293.03     22.21 o 
   8   3  11     1371.66     1616.46     40.29 o 
   0   4  11      351.05      372.33     26.52 o 
   1   4  11      116.82      186.83     17.74 o 
   2   4  11     3426.12     3747.18     71.60 o 
   3   4  11      114.27      132.50     13.63 o 
   4   4  11      150.79      154.64     16.21 o 
   5   4  11       56.78       14.68     18.48 o 
   6   4  11       10.12        6.48     19.74 o 
   7   4  11      639.77      674.58     27.64 o 
   8   4  11      136.16      137.51     16.27 o 
   1   5  11     1630.30     1678.64     40.31 o 
   2   5  11      316.08      401.48     18.17 o 
   3   5  11      311.08      332.41     15.80 o 
   4   5  11      105.23      111.69     16.46 o 
   5   5  11       77.43      101.31     20.53 o 
   6   5  11     4159.03     4027.81     71.93 o 
   7   5  11      157.94      187.78     17.99 o 
   8   5  11     2312.96     2401.40     48.29 o 
   0   6  11     3587.82     4001.25    105.07 o 
   1   6  11      431.66      466.15     18.13 o 
   2   6  11      439.15      537.82     20.60 o 
   3   6  11     2152.54     2257.57     45.19 o 
   4   6  11      145.42      140.98     19.31 o 
   5   6  11      374.32      374.50     20.01 o 
   6   6  11      185.66      180.67     24.91 o 
   7   6  11     3169.19     3525.34     80.70 o 
   8   6  11      161.65      163.79     14.65 o 
   1   7  11      829.70      896.04     23.19 o 
   2   7  11      410.76      461.92     20.79 o 
   3   7  11       79.75       57.32     18.04 o 
   4   7  11      411.28      447.26     21.39 o 
   5   7  11      326.42      344.35     18.31 o 
   6   7  11      304.73      312.25     27.43 o 
   7   7  11      501.86      493.25     23.32 o 
   8   7  11     2581.80     2775.78     69.36 o 
   0   8  11     2681.56     2780.74     69.17 o 
   1   8  11     1644.66     1734.39     35.13 o 
   2   8  11     2145.48     2269.09     50.25 o 
   3   8  11       57.57       89.13     20.69 o 
   4   8  11     4611.50     4674.51    102.64 o 
   5   8  11       47.89       50.05     18.44 o 
   6   8  11      895.52      864.76     28.11 o 
   7   8  11       16.48       12.26     21.45 o 
   8   8  11       68.14       26.06     16.74 o 
   1   9  11        6.57       18.20     14.43 o 
   2   9  11       36.27       49.07     15.26 o 
   3   9  11      292.93      316.16     21.41 o 
   4   9  11     2111.43     2135.48     45.87 o 
   5   9  11      143.21      139.05     18.19 o 
   6   9  11      265.58      255.33     20.88 o 
   7   9  11      200.34      225.85     25.80 o 
   0  10  11      192.23      195.38     23.63 o 
   1  10  11      382.81      468.52     20.80 o 
   2  10  11      188.21      228.15     15.85 o 
   3  10  11      440.10      474.78     22.07 o 
   4  10  11       50.68       62.85     20.13 o 
   5  10  11     3105.79     3139.46     58.48 o 
   6  10  11       20.81        9.12     16.13 o 
   7  10  11     1706.12     1844.46     49.94 o 
   1  11  11       47.92       51.70     16.05 o 
   2  11  11       32.39       55.95     15.46 o 
   3  11  11      907.99      958.78     37.74 o 
   4  11  11      202.09      262.46     28.35 o 
   5  11  11      109.70       73.31     21.80 o 
   6  11  11     1340.56     1287.21     32.12 o 
   7  11  11      273.57      297.13     17.59 o 
   0  12  11     8238.85     8009.61    153.40 o 
   1  12  11      364.71      412.95     16.94 o 
   2  12  11     3629.52     3684.11     54.71 o 
   3  12  11     3140.20     3119.91     54.34 o 
   4  12  11     1820.99     1863.95     55.08 o 
   5  12  11     2272.71     2261.82     48.08 o 
   6  12  11     1837.82     1849.17     59.17 o 
   1  13  11       50.63       46.49     15.29 o 
   2  13  11     1649.43     1641.80     33.36 o 
   3  13  11      201.43      213.19     21.07 o 
   4  13  11       10.85       36.54     22.13 o 
   5  13  11       59.78       58.65     18.82 o 
   6  13  11       68.49       78.21     12.41 o 
   0  14  11      575.56      651.86     38.73 o 
   1  14  11     2425.01     2352.18     47.08 o 
   2  14  11      102.97      109.57     17.23 o 
   3  14  11       39.65       54.22     27.33 o 
   4  14  11       17.95       50.85     20.11 o 
   5  14  11      144.48      157.34     17.81 o 
   6  14  11      235.94      214.03     31.91 o 
   1  15  11       59.31       24.44     19.44 o 
   2  15  11       39.80       26.19     16.08 o 
   3  15  11      473.54      478.46     22.02 o 
   4  15  11      415.77      365.93     20.02 o 
   5  15  11      592.96      624.39     20.90 o 
   0  16  11     2852.86     2888.33     80.17 o 
   1  16  11      784.97      857.21     28.10 o 
   2  16  11     5465.10     5648.66     92.68 o 
   3  16  11      393.65      422.89     20.16 o 
   4  16  11     2416.12     2438.26     53.18 o 
   1  17  11       25.76        6.64     16.44 o 
   2  17  11       85.52       54.69     16.77 o 
   3  17  11       33.14       48.29     16.14 o 
   0  18  11        3.28       14.62     19.76 o 
   1  18  11      247.07      260.92     17.91 o 
   2  18  11       92.57       76.37     22.26 o 
   0   0  12     8637.91     8147.19    290.29 o 
   1   0  12    48151.74    48248.84   1047.37 o 
   2   0  12      254.49      276.20     31.32 o 
   3   0  12     9205.90     9300.00    243.75 o 
   4   0  12      303.47      267.24     25.62 o 
   5   0  12     6294.61     6186.34    193.68 o 
   6   0  12      430.08      422.74     27.26 o 
   7   0  12     3909.06     4276.93     95.26 o 
   8   0  12     3568.36     3828.55    134.75 o 
   1   1  12       37.03       39.25     10.46 o 
   2   1  12     8230.98     8793.84    160.27 o 
   3   1  12      124.24      121.47     17.57 o 
   4   1  12     1056.87     1071.54     36.46 o 
   5   1  12      149.18      175.23     21.80 o 
   6   1  12      370.61      364.00     20.32 o 
   7   1  12      160.96      182.05     14.63 o 
   8   1  12      477.06      505.67     38.06 o 
   0   2  12       17.44      -14.56     21.01 o 
   1   2  12       72.61       55.22     10.96 o 
   2   2  12      184.59      176.28     18.25 o 
   3   2  12      204.95      205.47     17.20 o 
   4   2  12      504.50      542.49     25.37 o 
   5   2  12      655.96      591.20     22.42 o 
   6   2  12      426.43      407.28     20.76 o 
   7   2  12        3.69       14.95     17.30 o 
   8   2  12       59.67       71.09     13.74 o 
   1   3  12      192.69      188.32     21.09 o 
   2   3  12       37.35       13.01     13.25 o 
   3   3  12     1783.48     1742.20     44.06 o 
   4   3  12     2103.21     2150.43     42.82 o 
   5   3  12       44.01       44.67     18.45 o 
   6   3  12     1722.55     1793.30     42.83 o 
   7   3  12       67.62       89.05     21.92 o 
   8   3  12       98.70      118.62     17.44 o 
   0   4  12      208.05      142.16     21.53 o 
   1   4  12     8887.92     8680.61    220.68 o 
   2   4  12     1806.57     1722.73     34.52 o 
   3   4  12    11997.69    11976.59    174.41 o 
   4   4  12       12.78       30.20     16.15 o 
   5   4  12     8490.24     8348.70    115.28 o 
   6   4  12      242.22      219.27     26.07 o 
   7   4  12     4253.90     4466.41    100.30 o 
   8   4  12      136.33      139.19     14.53 o 
   1   5  12        8.69       15.99     13.31 o 
   2   5  12       63.81       76.01     14.64 o 
   3   5  12     1808.44     1911.15     36.57 o 
   4   5  12     3842.75     3869.01     64.64 o 
   5   5  12      399.60      387.99     22.28 o 
   6   5  12     3122.21     3167.39     64.92 o 
   7   5  12      524.63      575.17     28.58 o 
   8   5  12      387.48      343.45     17.22 o 
   0   6  12     4365.51     4305.99     99.82 o 
   1   6  12      127.40      167.44     25.31 o 
   2   6  12       10.16       15.31     15.30 o 
   3   6  12      758.76      808.39     23.22 o 
   4   6  12      166.00      129.25     17.69 o 
   5   6  12      418.00      382.99     19.54 o 
   6   6  12        0.96       40.86     20.94 o 
   7   6  12      139.95      198.13     29.65 o 
   8   6  12       62.80       78.47     14.51 o 
   1   7  12     1052.76     1037.67     30.53 o 
   2   7  12      359.57      396.53     21.19 o 
   3   7  12      139.03      151.13     21.06 o 
   4   7  12     1018.28      980.15     26.19 o 
   5   7  12      254.44      230.10     18.30 o 
   6   7  12       94.83      109.56     21.07 o 
   7   7  12      220.57      273.16     36.58 o 
   8   7  12      270.41      246.13     19.25 o 
   0   8  12     2205.85     2280.50     60.25 o 
   1   8  12     6368.87     6629.30    148.80 o 
   2   8  12     2623.13     2718.95     58.18 o 
   3   8  12    13289.45    13440.52    198.82 o 
   4   8  12     1200.20     1195.48     29.82 o 
   5   8  12     7019.14     6700.38     97.04 o 
   6   8  12        2.32       17.29     19.63 o 
   7   8  12     4187.01     4530.12    107.16 o 
   1   9  12       73.52       92.40     16.87 o 
   2   9  12       45.19       87.23     14.28 o 
   3   9  12       99.89      104.47     16.73 o 
   4   9  12     1157.04     1211.09     32.30 o 
   5   9  12      562.81      606.60     23.31 o 
   6   9  12     1164.35     1191.86     32.58 o 
   7   9  12     1102.46     1128.48     42.61 o 
   0  10  12       18.69       34.17     19.67 o 
   1  10  12      141.76      185.24     13.89 o 
   2  10  12     1480.74     1453.02     31.66 o 
   3  10  12      120.27      154.80     18.05 o 
   4  10  12      569.94      583.65     26.00 o 
   5  10  12      270.86      282.88     31.33 o 
   6  10  12      366.16      337.83     19.71 o 
   7  10  12      199.91      214.02     20.43 o 
   1  11  12      249.96      251.94     16.29 o 
   2  11  12      331.28      363.65     18.06 o 
   3  11  12        5.70       -1.77     17.64 o 
   4  11  12       20.73       38.68     22.33 o 
   5  11  12     1286.25     1335.76     49.03 o 
   6  11  12      283.34      261.72     17.15 o 
   7  11  12     1645.22     1664.60     62.84 o 
   0  12  12     5279.66     5249.76    108.25 o 
   1  12  12     4019.59     4009.96     60.91 o 
   2  12  12     1201.83     1189.64     30.27 o 
   3  12  12     1718.12     1784.54     41.26 o 
   4  12  12       45.60       37.34     29.61 o 
   5  12  12     2934.37     3043.64     62.99 o 
   6  12  12       56.85       52.45     13.41 o 
   1  13  12       84.52       88.25     16.44 o 
   2  13  12      552.41      584.65     19.69 o 
   3  13  12       88.10      122.06     18.22 o 
   4  13  12      304.31      337.66     25.68 o 
   5  13  12      292.37      349.22     21.64 o 
   6  13  12      424.70      468.44     24.65 o 
   0  14  12     4140.36     4058.96     94.14 o 
   1  14  12      783.45      847.19     24.66 o 
   2  14  12     1231.35     1261.21     29.47 o 
   3  14  12      270.74      299.09     21.06 o 
   4  14  12      412.29      405.92     23.82 o 
   5  14  12      250.27      293.86     22.67 o 
   1  15  12       22.32       31.42     16.65 o 
   2  15  12       77.46       83.43     15.07 o 
   3  15  12      454.67      470.41     19.74 o 
   4  15  12        3.93       22.39     14.49 o 
   5  15  12      849.10      871.15     37.33 o 
   0  16  12     1127.29     1208.61     44.89 o 
   1  16  12     1566.96     1512.81     34.89 o 
   2  16  12      196.54      206.29     23.04 o 
   3  16  12     1616.01     1561.98     34.91 o 
   4  16  12       80.12       87.16     20.57 o 
   1  17  12       77.52       54.55     15.40 o 
   2  17  12      481.63      520.07     20.91 o 
   3  17  12      222.87      219.11     21.95 o 
   0  18  12      293.39      385.89     41.54 o 
   1  18  12      442.20      523.57     27.76 o 
   2  18  12      597.59      612.16     46.19 o 
   1   1  13      889.16      895.69     32.06 o 
   2   1  13     4384.22     4566.75     95.77 o 
   3   1  13      174.34      217.91     22.50 o 
   4   1  13     4151.32     4189.12     90.68 o 
   5   1  13      276.18      265.45     17.57 o 
   6   1  13    11400.44    11344.96    199.91 o 
   7   1  13      474.76      495.97     17.60 o 
   8   1  13     3427.93     3519.37     86.35 o 
   0   2  13    18094.40    19111.67    811.54 o 
   1   2  13     3285.86     3399.87     92.82 o 
   2   2  13     3730.91     3746.82     73.95 o 
   3   2  13      834.99      874.66     28.24 o 
   4   2  13      347.74      378.19     22.37 o 
   5   2  13      315.63      316.38     17.06 o 
   6   2  13      385.86      382.44     23.58 o 
   7   2  13      119.36      128.58     18.63 o 
   8   2  13     2323.67     2481.69     64.29 o 
   1   3  13        2.54      -16.00     16.98 o 
   2   3  13     6785.22     6971.68    129.47 o 
   3   3  13       21.20       11.17     15.53 o 
   4   3  13    11059.55    10952.42    180.87 o 
   5   3  13      287.25      292.89     17.70 o 
   6   3  13     5460.63     5625.62    124.05 o 
   7   3  13      586.08      591.45     28.27 o 
   8   3  13     4549.33     4917.36    115.63 o 
   0   4  13      877.90      791.55     42.62 o 
   1   4  13      370.01      425.33     20.31 o 
   2   4  13     2065.39     2070.56     55.20 o 
   3   4  13      791.31      826.92     22.32 o 
   4   4  13     1165.67     1124.46     35.57 o 
   5   4  13     1224.81     1184.17     29.75 o 
   6   4  13      907.78      871.61     26.84 o 
   7   4  13      810.58      791.21     34.92 o 
   8   4  13       12.60        4.01     13.00 o 
   1   5  13      231.95      244.99     20.92 o 
   2   5  13       72.35       85.39     16.09 o 
   3   5  13       66.38       65.60     17.59 o 
   4   5  13     6201.13     5981.54     86.56 o 
   5   5  13       70.34       58.91     18.08 o 
   6   5  13     3353.38     3359.35     67.12 o 
   7   5  13      117.77      149.54     18.48 o 
   8   5  13     2555.49     2782.06     81.79 o 
   0   6  13     2350.46     2479.62     74.94 o 
   1   6  13      197.96      236.68     17.72 o 
   2   6  13     6926.18     7102.56    132.01 o 
   3   6  13      364.96      427.60     21.08 o 
   4   6  13      311.62      329.59     17.72 o 
   5   6  13       47.45       57.89     17.60 o 
   6   6  13     1139.91     1116.65     32.14 o 
   7   6  13        8.50       32.73     18.41 o 
   8   6  13      621.65      668.01     26.82 o 
   1   7  13      676.81      714.54     24.96 o 
   2   7  13     3706.07     3838.17     76.86 o 
   3   7  13     2167.98     2202.95     53.47 o 
   4   7  13    10425.84    10282.50    140.01 o 
   5   7  13      237.18      249.64     23.51 o 
   6   7  13     7352.55     7369.26    130.89 o 
   7   7  13      163.58      212.16     26.19 o 
   0   8  13    12025.46    12332.98    310.76 o 
   1   8  13      251.11      298.76     20.65 o 
   2   8  13     6595.58     6735.08     90.16 o 
   3   8  13      838.31      811.92     21.82 o 
   4   8  13     2264.24     2290.89     45.47 o 
   5   8  13      622.15      563.58     24.41 o 
   6   8  13       50.86       43.88     18.44 o 
   7   8  13       32.66       45.32     22.31 o 
   1   9  13      168.58      169.78     14.91 o 
   2   9  13     2097.72     2133.94     38.05 o 
   3   9  13      310.93      334.03     19.99 o 
   4   9  13     2662.30     2732.46     57.57 o 
   5   9  13      572.35      552.82     23.87 o 
   6   9  13     2983.44     3020.26     59.06 o 
   7   9  13      122.56       85.64     19.17 o 
   0  10  13      275.33      373.88     24.74 o 
   1  10  13      504.71      493.15     18.88 o 
   2  10  13      412.42      444.88     17.94 o 
   3  10  13      166.99      203.41     18.58 o 
   4  10  13     1041.17     1083.50     33.86 o 
   5  10  13       57.65       56.18     18.00 o 
   6  10  13       71.93       95.55     22.64 o 
   7  10  13      105.12      113.39     22.06 o 
   1  11  13      280.93      303.84     17.64 o 
   2  11  13     2113.03     2133.28     39.16 o 
   3  11  13      184.13      176.80     18.74 o 
   4  11  13     4812.71     4843.18     95.06 o 
   5  11  13      802.57      814.98     29.57 o 
   6  11  13     5790.66     6052.36    116.32 o 
   0  12  13     8194.70     8373.30    213.29 o 
   1  12  13     1428.90     1466.07     30.09 o 
   2  12  13     9935.41     9826.54    136.95 o 
   3  12  13       92.12      112.57     16.76 o 
   4  12  13     6497.38     6741.15    126.17 o 
   5  12  13      116.96      149.27     17.95 o 
   6  12  13      892.10      928.97     32.49 o 
   1  13  13      484.02      456.92     18.63 o 
   2  13  13      881.17      872.25     21.65 o 
   3  13  13       39.23       23.07     18.31 o 
   4  13  13      105.68      105.05     20.18 o 
   5  13  13       28.27       22.65     14.53 o 
   0  14  13     6240.91     6375.13    151.28 o 
   1  14  13       66.78       84.75     17.02 o 
   2  14  13      759.45      748.20     21.83 o 
   3  14  13      253.06      268.48     20.46 o 
   4  14  13       99.45       96.99     18.93 o 
   5  14  13      201.07      211.09     22.18 o 
   1  15  13      100.73       88.40     17.09 o 
   2  15  13      994.72     1048.84     30.91 o 
   3  15  13       43.31       40.44     16.05 o 
   4  15  13     1485.34     1571.39     38.21 o 
   0  16  13    13446.76    13995.24    322.56 o 
   1  16  13      277.14      340.73     18.57 o 
   2  16  13     7359.83     7464.40    118.48 o 
   3  16  13      402.20      432.06     20.82 o 
   1  17  13       38.42       14.69     20.35 o 
   2  17  13        5.76       -2.39     20.72 o 
   0   0  14    91226.38    95271.28   4003.78 o 
   1   0  14    10706.20    11051.40    336.01 o 
   2   0  14    31219.41    32701.84   1385.30 o 
   3   0  14     2598.58     2744.60    106.34 o 
   4   0  14     6123.90     5967.71    174.84 o 
   5   0  14     5788.89     5421.49    117.74 o 
   6   0  14      374.64      366.85     33.24 o 
   7   0  14      946.19      991.00     34.85 o 
   8   0  14      845.31      851.65     61.30 o 
   1   1  14     1128.30     1147.23     45.64 o 
   2   1  14      476.33      530.03     25.96 o 
   3   1  14       59.73       99.58     22.97 o 
   4   1  14     1242.69     1180.77     36.33 o 
   5   1  14      662.87      608.72     26.70 o 
   6   1  14     3425.21     3397.36     72.79 o 
   7   1  14      237.53      275.60     18.50 o 
   8   1  14     1338.08     1410.65     47.26 o 
   0   2  14       11.60       -8.16     38.87 o 
   1   2  14        3.48       18.18     27.01 o 
   2   2  14      135.92      155.86     18.37 o 
   3   2  14      338.12      366.06     26.21 o 
   4   2  14       70.05       72.01     21.26 o 
   5   2  14      160.60      144.40     18.99 o 
   6   2  14        7.99       -3.92     24.75 o 
   7   2  14        9.99       14.52     16.88 o 
   8   2  14        0.04       -3.78     18.14 o 
   1   3  14      793.41      794.43     31.69 o 
   2   3  14       31.45       66.32     18.19 o 
   3   3  14      964.30     1048.92     33.25 o 
   4   3  14      776.95      747.98     22.76 o 
   5   3  14        7.64        0.72     17.79 o 
   6   3  14     1685.63     1711.54     41.50 o 
   7   3  14       40.20       66.81     17.27 o 
   8   3  14      292.38      300.22     28.66 o 
   0   4  14    16273.31    16441.58    515.84 o 
   1   4  14     6663.07     6705.22    138.03 o 
   2   4  14    17841.36    17687.43    351.90 o 
   3   4  14     6287.59     6445.02    106.92 o 
   4   4  14     5953.66     5802.17     83.24 o 
   5   4  14     1554.94     1542.34     41.71 o 
   6   4  14      206.01      231.50     25.58 o 
   7   4  14     3026.68     3270.36     73.26 o 
   8   4  14      393.19      399.34     28.01 o 
   1   5  14      381.15      401.21     22.32 o 
   2   5  14     4747.21     4641.43     99.83 o 
   3   5  14       37.06       55.80     15.86 o 
   4   5  14    10699.28    10197.26    134.64 o 
   5   5  14       28.08       42.80     19.66 o 
   6   5  14     4383.18     4429.33     82.61 o 
   7   5  14       69.12       95.78     17.22 o 
   0   6  14      126.12      165.73     31.59 o 
   1   6  14       93.14      111.44     22.13 o 
   2   6  14     1249.22     1311.98     34.10 o 
   3   6  14      432.29      446.92     18.94 o 
   4   6  14     3100.49     2996.00     49.87 o 
   5   6  14        3.71      -11.82     21.37 o 
   6   6  14     1153.89     1045.87     31.88 o 
   7   6  14       25.90       47.66     15.95 o 
   1   7  14      346.14      360.84     24.07 o 
   2   7  14       42.06       49.32     15.17 o 
   3   7  14      244.63      252.57     19.99 o 
   4   7  14      862.86      813.68     22.13 o 
   5   7  14      671.43      679.01     27.00 o 
   6   7  14       44.87       79.99     17.99 o 
   7   7  14      604.19      586.71     24.83 o 
   0   8  14     9740.97    10130.42    196.95 o 
   1   8  14     1582.37     1660.83     31.04 o 
   2   8  14    11076.83    11366.50    160.02 o 
   3   8  14     3925.54     3944.24     62.90 o 
   4   8  14     3621.57     3670.41     65.80 o 
   5   8  14     2889.68     2909.20     61.42 o 
   6   8  14      203.28      226.40     17.71 o 
   7   8  14      213.31      197.18     17.16 o 
   1   9  14        2.49       -6.07     14.87 o 
   2   9  14     4831.22     4854.43     94.94 o 
   3   9  14       19.26       46.67     18.69 o 
   4   9  14     8036.94     8120.78    131.50 o 
   5   9  14       47.46       53.18     20.28 o 
   6   9  14     5056.01     5420.47    114.32 o 
   7   9  14      139.98      131.28     22.95 o 
   0  10  14     2203.27     2219.04     61.85 o 
   1  10  14      779.99      795.28     23.20 o 
   2  10  14     1304.66     1327.80     28.62 o 
   3  10  14      130.23      141.98     20.44 o 
   4  10  14      416.51      376.04     22.70 o 
   5  10  14       15.42       12.58     17.48 o 
   6  10  14      127.40      161.46     16.31 o 
   1  11  14       34.11       35.53     18.30 o 
   2  11  14      663.11      624.28     22.36 o 
   3  11  14      331.36      340.63     22.67 o 
   4  11  14       19.44       -8.20     19.34 o 
   5  11  14      997.78     1025.01     32.88 o 
   6  11  14       39.02       49.49     14.35 o 
   0  12  14     5060.60     5129.69    117.11 o 
   1  12  14     1909.60     1928.34     40.66 o 
   2  12  14     1660.86     1674.33     34.07 o 
   3  12  14      899.48      897.67     25.96 o 
   4  12  14     1071.86     1168.62     34.25 o 
   5  12  14      766.02      768.05     23.04 o 
   6  12  14       55.73       30.63     17.94 o 
   1  13  14       76.55      111.21     16.87 o 
   2  13  14     2830.74     2834.66     48.24 o 
   3  13  14       43.86       28.41     18.52 o 
   4  13  14     3447.04     3712.27     78.02 o 
   5  13  14      166.70      165.25     14.91 o 
   0  14  14     7653.83     7776.46    214.16 o 
   1  14  14      394.72      412.59     23.60 o 
   2  14  14     3321.46     3281.20     58.96 o 
   3  14  14      877.23      899.92     30.13 o 
   4  14  14      132.78      158.16     16.75 o 
   1  15  14        1.63       35.93     17.34 o 
   2  15  14       10.93       30.62     15.10 o 
   3  15  14      239.45      253.54     16.72 o 
   4  15  14       91.26       84.76     19.89 o 
   0  16  14     1125.29     1209.50     50.78 o 
   1  16  14      634.99      651.60     20.01 o 
   2  16  14     1605.05     1617.18     39.07 o 
   3  16  14      102.30      124.01     20.06 o 
   1  17  14        3.49      -14.99     35.77 o 
   1   1  15      278.38      296.50     32.15 o 
   2   1  15        2.53        6.67     25.47 o 
   3   1  15      628.59      594.01     26.77 o 
   4   1  15      144.25      129.58     18.95 o 
   5   1  15      552.02      504.92     21.21 o 
   6   1  15       50.18       56.74     19.69 o 
   7   1  15     2320.84     2352.28     69.28 o 
   8   1  15       14.04       10.71     25.30 o 
   0   2  15     9160.05     9300.55    404.24 o 
   1   2  15     2776.38     2772.91     99.59 o 
   2   2  15     6880.43     7221.32    147.17 o 
   3   2  15      679.47      738.52     23.45 o 
   4   2  15     3140.10     2941.94     53.95 o 
   5   2  15     1644.10     1589.24     38.11 o 
   6   2  15      234.46      251.21     24.17 o 
   7   2  15      568.03      627.54     23.68 o 
   1   3  15       94.01       47.06     24.58 o 
   2   3  15      148.18      125.29     23.77 o 
   3   3  15      366.56      387.00     20.17 o 
   4   3  15      338.22      359.12     19.90 o 
   5   3  15      385.87      367.92     23.18 o 
   6   3  15     1117.73     1098.80     37.69 o 
   7   3  15     1339.12     1469.80     39.47 o 
   0   4  15     1111.45     1169.18     59.06 o 
   1   4  15       47.24       46.19     21.19 o 
   2   4  15      687.50      656.34     31.27 o 
   3   4  15     1531.80     1490.95     37.64 o 
   4   4  15        1.62       16.23     18.54 o 
   5   4  15     1668.91     1585.27     44.45 o 
   6   4  15      163.00      166.30     21.73 o 
   7   4  15      661.95      579.75     22.22 o 
   1   5  15      974.16     1022.20     34.63 o 
   2   5  15      265.37      222.39     18.10 o 
   3   5  15      107.16       93.37     21.99 o 
   4   5  15       75.39       98.08     18.96 o 
   5   5  15      323.93      319.55     22.23 o 
   6   5  15     1046.49     1019.87     35.98 o 
   7   5  15       85.24      114.31     16.69 o 
   0   6  15    10875.94    10722.49    247.48 o 
   1   6  15      464.85      537.82     18.51 o 
   2   6  15     8234.06     8198.84    123.08 o 
   3   6  15     1406.71     1416.04     35.28 o 
   4   6  15     1716.25     1674.90     36.70 o 
   5   6  15      156.37      176.18     21.17 o 
   6   6  15       17.11       52.62     21.39 o 
   7   6  15      779.21      751.58     26.14 o 
   1   7  15      152.80      192.20     17.03 o 
   2   7  15     1749.80     1771.39     39.72 o 
   3   7  15     1155.46     1138.18     29.92 o 
   4   7  15     2290.85     2251.24     46.21 o 
   5   7  15      748.22      703.43     26.21 o 
   6   7  15      207.70      235.84     17.87 o 
   7   7  15      665.95      675.31     29.77 o 
   0   8  15       10.90        2.22     22.20 o 
   1   8  15     1637.88     1717.26     35.47 o 
   2   8  15        3.53       19.23     18.70 o 
   3   8  15     1237.96     1182.68     30.60 o 
   4   8  15      449.20      474.56     22.57 o 
   5   8  15     1146.66     1082.39     44.25 o 
   6   8  15     1395.47     1590.54     42.34 o 
   7   8  15      351.53      316.12     34.72 o 
   1   9  15      103.56       78.30     18.03 o 
   2   9  15       38.12       21.56     17.64 o 
   3   9  15       46.64       36.03     20.79 o 
   4   9  15      116.25       74.24     19.65 o 
   5   9  15        8.20       10.53     18.45 o 
   6   9  15       31.47       36.03     15.50 o 
   0  10  15     3821.27     3990.53     99.20 o 
   1  10  15      762.82      839.11     25.45 o 
   2  10  15     2183.85     2196.64     51.12 o 
   3  10  15      161.75      237.10     33.06 o 
   4  10  15     1033.24     1032.10     50.48 o 
   5  10  15      927.20      938.98     30.86 o 
   6  10  15      825.58      934.20     31.00 o 
   1  11  15      251.44      290.22     22.54 o 
   2  11  15      227.97      215.79     18.48 o 
   3  11  15      449.07      454.73     23.66 o 
   4  11  15     1095.35     1052.89     29.02 o 
   5  11  15      735.92      747.29     22.70 o 
   6  11  15      992.80     1040.94     46.62 o 
   0  12  15      496.73      453.70     33.56 o 
   1  12  15     1741.75     1866.34     42.64 o 
   2  12  15       56.69       56.45     16.75 o 
   3  12  15     1981.65     1872.15     42.25 o 
   4  12  15      152.36      175.84     18.38 o 
   5  12  15      995.32      991.46     29.01 o 
   1  13  15      118.91      131.93     19.04 o 
   2  13  15       32.69       12.45     15.81 o 
   3  13  15        4.93        7.05     19.64 o 
   4  13  15      781.87      851.16     24.40 o 
   5  13  15        3.62       16.16     27.43 o 
   0  14  15     3010.12     3091.93     84.07 o 
   1  14  15       80.64      121.06     16.23 o 
   2  14  15     2765.35     2899.92     60.09 o 
   3  14  15      162.22      161.94     18.05 o 
   4  14  15     1568.62     1714.97     49.27 o 
   1  15  15       10.66       -0.67     16.56 o 
   2  15  15      180.30      199.18     16.77 o 
   3  15  15      112.97      132.60     17.83 o 
   0  16  15       82.09       77.76     22.08 o 
   1  16  15     2726.28     2753.86     62.50 o 
   2  16  15       38.86       32.97     32.52 o 
   0   0  16     6863.81     7327.21    323.50 o 
   1   0  16      289.96      196.98     54.49 o 
   2   0  16     2153.19     2239.55     90.62 o 
   3   0  16     1866.38     1682.31     51.65 o 
   4   0  16     5649.39     5276.79    129.26 o 
   5   0  16      380.96      394.70     40.96 o 
   6   0  16     3116.56     3110.32    207.59 o 
   7   0  16       58.84       48.47     35.36 o 
   1   1  16        4.68      -28.49     28.49 o 
   2   1  16       27.16      -12.09     21.94 o 
   3   1  16      293.05      267.33     19.42 o 
   4   1  16       47.50       61.22     22.09 o 
   5   1  16      108.14      130.94     24.60 o 
   6   1  16      128.27      170.71     21.66 o 
   7   1  16     1559.68     1588.29     48.65 o 
   0   2  16     1637.60     1706.04    101.89 o 
   1   2  16       12.85       29.02     33.84 o 
   2   2  16      675.24      714.83     24.88 o 
   3   2  16       15.73        7.55     17.01 o 
   4   2  16      816.86      751.18     25.52 o 
   5   2  16       67.40       84.52     23.65 o 
   6   2  16      116.13       94.61     21.40 o 
   7   2  16       57.64       54.65     16.28 o 
   1   3  16        1.59      -17.25     22.66 o 
   2   3  16      507.00      533.51     21.58 o 
   3   3  16       65.84       59.41     17.03 o 
   4   3  16      103.81      103.32     19.42 o 
   5   3  16      243.51      239.64     25.57 o 
   6   3  16      208.45      206.94     21.69 o 
   7   3  16      327.43      316.47     17.79 o 
   0   4  16     9089.72     9193.30    179.13 o 
   1   4  16     3713.90     3780.79     70.45 o 
   2   4  16     8638.87     8404.85    125.94 o 
   3   4  16      140.33      189.68     28.50 o 
   4   4  16     1921.92     1852.67     49.51 o 
   5   4  16       72.52      100.52     21.64 o 
   6   4  16     1470.81     1459.58     48.38 o 
   7   4  16      435.18      432.63     18.29 o 
   1   5  16       25.71       16.76     14.83 o 
   2   5  16      144.44      144.51     22.39 o 
   3   5  16      145.74      193.93     19.71 o 
   4   5  16       79.23      125.54     23.78 o 
   5   5  16      273.57      252.19     21.33 o 
   6   5  16      120.21      120.59     20.31 o 
   7   5  16      706.10      699.64     32.25 o 
   0   6  16       62.13       94.20     23.39 o 
   1   6  16      157.16      143.81     15.91 o 
   2   6  16       41.91       39.16     18.43 o 
   3   6  16      579.50      594.21     23.42 o 
   4   6  16       31.89        3.95     19.56 o 
   5   6  16     1523.32     1460.00     42.62 o 
   6   6  16       35.02       72.76     21.42 o 
   7   6  16      188.35      181.74     60.35 o 
   1   7  16       17.54       -0.61     16.87 o 
   2   7  16       84.19      153.07     20.06 o 
   3   7  16      348.08      334.56     24.82 o 
   4   7  16       87.91      116.82     20.20 o 
   5   7  16      247.89      219.62     19.65 o 
   6   7  16      885.20      892.68     33.47 o 
   0   8  16     1205.78     1211.56     39.39 o 
   1   8  16      198.79      225.09     18.84 o 
   2   8  16     2051.25     2150.16     48.45 o 
   3   8  16      101.93      127.31     22.49 o 
   4   8  16     1938.05     1965.53     44.27 o 
   5   8  16       46.86       79.13     17.81 o 
   6   8  16      416.38      465.02     26.15 o 
   1   9  16       37.58       67.09     18.08 o 
   2   9  16      979.20      973.01     28.67 o 
   3   9  16       49.28       48.42     18.78 o 
   4   9  16      177.39      155.07     18.08 o 
   5   9  16       88.95       89.05     18.49 o 
   6   9  16      192.13      272.94     27.33 o 
   0  10  16       71.64      129.61     32.31 o 
   1  10  16     1408.90     1403.99     36.01 o 
   2  10  16       60.60       98.56     19.86 o 
   3  10  16     1522.10     1536.27     35.14 o 
   4  10  16      183.48      151.60     18.04 o 
   5  10  16      240.73      240.46     17.77 o 
   6  10  16       85.78      107.53     29.50 o 
   1  11  16      214.86      225.39     21.35 o 
   2  11  16      117.58      118.32     19.21 o 
   3  11  16       18.74       19.76     16.32 o 
   4  11  16      478.78      497.23     21.29 o 
   5  11  16       37.63       51.35     14.44 o 
   0  12  16      634.31      623.52     35.19 o 
   1  12  16      248.69      267.20     20.66 o 
   2  12  16      779.95      752.35     24.87 o 
   3  12  16      346.85      330.46     17.37 o 
   4  12  16     1669.94     1732.40     38.74 o 
   5  12  16       83.93      107.66     18.69 o 
   1  13  16       18.28       24.85     18.53 o 
   2  13  16      116.94      137.66     17.67 o 
   3  13  16      256.63      300.63     18.13 o 
   4  13  16      437.85      434.43     20.73 o 
   0  14  16      241.85      293.18     38.81 o 
   1  14  16     4183.53     4228.34     86.77 o 
   2  14  16      326.89      334.88     18.58 o 
   3  14  16     1486.00     1524.40     40.88 o 
   1  15  16       17.56       -6.75     17.12 o 
   2  15  16       19.89       77.06     33.98 o 
   1   1  17       89.92       67.60     22.71 o 
   2   1  17      667.61      642.52     21.71 o 
   3   1  17      843.40      785.59     28.07 o 
   4   1  17      114.47      109.95     21.87 o 
   5   1  17     2409.21     2344.66     79.83 o 
   6   1  17     1948.32     1980.09     99.07 o 
   7   1  17     1039.87      972.48     43.26 o 
   0   2  17    11343.80    10990.38    333.44 o 
   1   2  17      961.83      965.39     31.03 o 
   2   2  17     7117.00     6855.66    111.95 o 
   3   2  17        9.76       21.93     17.99 o 
   4   2  17     6030.97     5640.87    156.30 o 
   5   2  17     1007.32      908.98     37.02 o 
   6   2  17     2433.58     2434.32    170.85 o 
   7   2  17     1269.09     1161.58     68.39 o 
   1   3  17       88.05       91.50     16.60 o 
   2   3  17       52.81       28.78     15.83 o 
   3   3  17     2115.62     2002.25     49.77 o 
   4   3  17     1520.68     1453.21     53.92 o 
   5   3  17     1901.81     1700.17     56.05 o 
   6   3  17      991.24     1068.19     66.49 o 
   7   3  17      813.91      767.86     33.05 o 
   0   4  17       46.69       75.53     22.42 o 
   1   4  17      358.05      372.60     21.51 o 
   2   4  17      183.15      240.25     20.33 o 
   3   4  17     1475.84     1578.51     43.58 o 
   4   4  17       49.91       54.75     25.38 o 
   5   4  17        7.70        2.68     21.97 o 
   6   4  17       35.12       23.99     23.08 o 
   1   5  17      141.76      168.57     19.96 o 
   2   5  17       67.75       59.15     19.71 o 
   3   5  17      654.59      618.93     25.31 o 
   4   5  17     1373.10     1330.52     44.51 o 
   5   5  17     2204.39     2112.37     56.58 o 
   6   5  17       74.59      113.92     22.44 o 
   0   6  17     9803.05     9756.62    190.65 o 
   1   6  17      158.10      197.59     17.98 o 
   2   6  17    12054.82    11459.85    181.16 o 
   3   6  17      118.33      142.51     22.29 o 
   4   6  17     3477.36     3401.68     81.74 o 
   5   6  17      279.65      259.95     21.54 o 
   6   6  17     1036.39     1074.56     56.81 o 
   1   7  17      339.49      295.10     18.44 o 
   2   7  17      538.01      537.53     22.87 o 
   3   7  17     1410.36     1360.30     48.51 o 
   4   7  17      969.37      951.77     29.44 o 
   5   7  17     1500.45     1494.57     86.84 o 
   6   7  17     1120.47     1045.34     39.68 o 
   0   8  17      845.57      774.70     32.00 o 
   1   8  17      770.90      783.54     23.33 o 
   2   8  17      220.89      272.99     25.39 o 
   3   8  17      478.66      447.05     25.62 o 
   4   8  17      116.15      155.03     18.36 o 
   5   8  17     1224.22     1240.88     44.12 o 
   6   8  17       34.46       52.56     21.93 o 
   1   9  17       52.58       56.91     19.84 o 
   2   9  17        0.92      -14.72     21.29 o 
   3   9  17      439.95      454.21     25.54 o 
   4   9  17      353.60      410.29     23.18 o 
   5   9  17       12.77       34.42     18.04 o 
   0  10  17    10317.65    10674.26    256.46 o 
   1  10  17      369.63      365.30     22.93 o 
   2  10  17     6955.64     7018.49    139.38 o 
   3  10  17      147.82      114.56     21.52 o 
   4  10  17     3763.76     3819.75     72.77 o 
   5  10  17      443.74      487.16     20.67 o 
   1  11  17     1320.80     1425.48     42.80 o 
   2  11  17      678.33      669.25     29.12 o 
   3  11  17     2057.40     2018.26     49.81 o 
   4  11  17     1065.82     1101.12     29.26 o 
   0  12  17      903.64     1005.10     73.77 o 
   1  12  17     1520.30     1652.51     46.93 o 
   2  12  17      730.87      658.06     23.79 o 
   3  12  17      379.83      423.42     17.93 o 
   4  12  17      161.62      179.16     13.63 o 
   1  13  17        4.11      -17.50     31.02 o 
   2  13  17      263.81      277.82     23.86 o 
   3  13  17      141.05      156.24     25.20 o 
   0  14  17     2279.23     2462.98     94.50 o 
   1  14  17      213.75      218.31     23.28 o 
   2  14  17     1214.84     1193.28     78.42 o 
   0   0  18     1568.85     1607.39     82.66 o 
   1   0  18      401.39      508.63     32.70 o 
   2   0  18      137.25      126.80     23.03 o 
   3   0  18      750.73      744.88     32.90 o 
   4   0  18       40.62       69.66     36.88 o 
   5   0  18      971.28      825.99     70.89 o 
   6   0  18       38.58       34.42     37.31 o 
   1   1  18      559.04      519.13     19.50 o 
   2   1  18     1975.41     1975.06     38.81 o 
   3   1  18     3309.41     3177.42     54.82 o 
   4   1  18     1566.58     1633.74     45.92 o 
   5   1  18     6095.09     6295.38    174.96 o 
   6   1  18     2202.89     2075.06    113.06 o 
   0   2  18     1093.53     1092.43     43.74 o 
   1   2  18       58.57       43.89     18.75 o 
   2   2  18      300.90      273.52     20.38 o 
   3   2  18     2515.56     2389.12     66.35 o 
   4   2  18      132.02      153.86     29.52 o 
   5   2  18      261.81      222.81     30.08 o 
   6   2  18        8.01       65.72     37.15 o 
   1   3  18      788.83      795.07     23.84 o 
   2   3  18     1464.50     1379.92     40.97 o 
   3   3  18     2325.91     2275.50     66.24 o 
   4   3  18     2231.82     2026.53     58.08 o 
   5   3  18     4348.95     4073.71    122.76 o 
   6   3  18     1223.08     1279.62     85.62 o 
   0   4  18      183.36      224.61     32.52 o 
   1   4  18     7316.81     7299.81    127.13 o 
   2   4  18      573.33      563.22     28.18 o 
   3   4  18     1450.57     1368.46     43.14 o 
   4   4  18       75.34       42.60     24.25 o 
   5   4  18      203.43      192.71     24.31 o 
   6   4  18      414.62      409.80     23.90 o 
   1   5  18       16.25       28.80     22.35 o 
   2   5  18      394.26      377.76     24.16 o 
   3   5  18     2064.59     2150.35     63.79 o 
   4   5  18     1867.00     1767.95     64.66 o 
   5   5  18     2985.03     2908.04     78.88 o 
   6   5  18     1800.01     1795.98     98.80 o 
   0   6  18     3354.13     3147.51     79.09 o 
   1   6  18     2380.14     2347.12     65.26 o 
   2   6  18      691.81      653.77     28.63 o 
   3   6  18      408.24      418.59     34.24 o 
   4   6  18      307.67      248.39     28.44 o 
   5   6  18       32.61       52.40     26.41 o 
   6   6  18       92.28       76.82     21.75 o 
   1   7  18      163.40      152.61     23.00 o 
   2   7  18      151.44      167.12     22.35 o 
   3   7  18     2117.37     1960.24     55.64 o 
   4   7  18     1590.67     1524.83     47.99 o 
   5   7  18      641.16      512.21     26.00 o 
   6   7  18     1024.25     1076.58     65.91 o 
   0   8  18      883.86      846.86     36.04 o 
   1   8  18     3839.48     3645.78     75.87 o 
   2   8  18      191.29      232.23     22.43 o 
   3   8  18     1256.92     1232.73     40.10 o 
   4   8  18      110.42      159.32     21.97 o 
   5   8  18       65.99       74.08     18.64 o 
   1   9  18     1564.14     1510.45     45.63 o 
   2   9  18       24.03       32.01     20.03 o 
   3   9  18     2722.90     2698.25     57.24 o 
   4   9  18     1357.79     1341.17     47.14 o 
   5   9  18     1913.84     1770.88     66.32 o 
   0  10  18     1530.35     1520.13     55.53 o 
   1  10  18     6177.15     6196.04    119.67 o 
   2  10  18     3113.49     3166.61     64.95 o 
   3  10  18     2097.38     2100.07     58.81 o 
   4  10  18     1056.18     1111.61     40.20 o 
   1  11  18       65.10       71.33     20.42 o 
   2  11  18      229.02      204.63     22.75 o 
   3  11  18       19.72        8.48     21.93 o 
   4  11  18      114.61      100.21     25.52 o 
   0  12  18      818.17      728.73     49.57 o 
   1  12  18     1862.93     1880.45     73.64 o 
   2  12  18      135.76      158.20     24.12 o 
   3  12  18     1383.48     1389.70     66.23 o 
   1  13  18      150.07      110.84     25.25 o 
   2  13  18      609.34      540.40     35.64 o 
   1   1  19     1414.74     1321.78     30.90 o 
   2   1  19      359.10      346.67     19.16 o 
   3   1  19      592.62      598.16     23.15 o 
   4   1  19      140.93      169.56     36.32 o 
   5   1  19      536.67      537.47     41.16 o 
   0   2  19      253.82      270.58     28.55 o 
   1   2  19    12695.19    12489.52    179.31 o 
   2   2  19       54.88       67.68     16.82 o 
   3   2  19     8797.34     8720.93    212.46 o 
   4   2  19      601.72      640.55     38.37 o 
   5   2  19     4134.62     4283.76    132.76 o 
   1   3  19       10.54       26.65     19.16 o 
   2   3  19      444.55      439.55     29.27 o 
   3   3  19     1362.94     1349.73     50.27 o 
   4   3  19      263.59      260.09     29.20 o 
   5   3  19     1140.82     1193.26     49.75 o 
   0   4  19     1499.66     1471.71     60.14 o 
   1   4  19     1390.72     1331.71     39.81 o 
   2   4  19       42.28       49.95     37.68 o 
   3   4  19       79.41      112.93     27.46 o 
   4   4  19        6.64       -0.14     22.36 o 
   5   4  19      490.32      492.23     29.74 o 
   1   5  19        1.84       12.75     26.92 o 
   2   5  19        4.72       27.27     24.82 o 
   3   5  19      729.16      631.64     42.53 o 
   4   5  19      282.79      312.72     47.96 o 
   5   5  19      276.59      227.73     25.80 o 
   0   6  19      288.16      226.49     30.35 o 
   1   6  19     9256.94     9022.12    181.54 o 
   2   6  19      154.72      190.00     25.92 o 
   3   6  19     7021.34     6856.75    160.23 o 
   4   6  19      237.43      214.33     22.80 o 
   5   6  19     1743.02     1833.05     61.19 o 
   1   7  19       18.11       35.05     21.18 o 
   2   7  19      294.86      298.95     24.58 o 
   3   7  19      302.99      325.72     26.55 o 
   4   7  19      595.50      581.80     26.66 o 
   5   7  19     1639.26     1693.08     67.30 o 
   0   8  19       17.35       16.53     28.33 o 
   1   8  19      669.92      599.54     27.13 o 
   2   8  19      329.59      327.84     24.11 o 
   3   8  19      127.21      158.75     23.38 o 
   4   8  19       19.88        6.38     20.99 o 
   5   8  19      190.78      216.80     35.32 o 
   1   9  19       30.76       27.63     20.10 o 
   2   9  19       39.46       51.58     21.90 o 
   3   9  19      320.56      360.26     28.07 o 
   4   9  19       72.32       69.87     18.91 o 
   0  10  19      501.78      415.95     33.88 o 
   1  10  19    10751.17    10124.36    208.57 o 
   2  10  19      773.46      787.61     82.73 o 
   3  10  19     3577.55     3607.42     93.77 o 
   1  11  19      147.57      146.49     26.07 o 
   2  11  19       71.06      100.97     27.21 o 
   3  11  19      927.37      883.46     63.85 o 
   0  12  19       15.88      -25.57     29.88 o 
   1  12  19      257.09      226.61     26.34 o 
   2  12  19       57.33       47.04     22.75 o 
   0   0  20     5380.12     5661.02    205.03 o 
   1   0  20     1754.62     1806.25     56.11 o 
   2   0  20     1385.82     1420.27     49.02 o 
   3   0  20      233.41      277.96     27.04 o 
   4   0  20     1076.02     1097.91     82.94 o 
   5   0  20      821.66      785.47     60.48 o 
   1   1  20      164.76      159.47     17.70 o 
   2   1  20      153.41      160.02     17.99 o 
   3   1  20      110.52       92.85     23.04 o 
   4   1  20      426.98      394.88     28.73 o 
   5   1  20        6.99       60.81     28.40 o 
   0   2  20      161.29      182.27     27.21 o 
   1   2  20      406.11      379.09     19.08 o 
   2   2  20      900.22      888.32     30.77 o 
   3   2  20        8.26        6.96     23.38 o 
   4   2  20      677.52      615.55     31.90 o 
   5   2  20       17.18       66.39     27.13 o 
   1   3  20        0.33        7.11     21.42 o 
   2   3  20      394.28      397.23     29.43 o 
   3   3  20        2.91       13.00     20.82 o 
   4   3  20       97.93       94.38     36.46 o 
   5   3  20      101.85      105.29     21.71 o 
   0   4  20      171.88      211.60     42.50 o 
   1   4  20     1470.98     1556.69     50.28 o 
   2   4  20      192.95      252.26     26.71 o 
   3   4  20     2382.71     2514.02     67.35 o 
   4   4  20      220.36      228.71     28.72 o 
   5   4  20      187.54      197.74     21.40 o 
   1   5  20        1.06       17.62     33.36 o 
   2   5  20      606.13      549.56     29.66 o 
   3   5  20        7.59        4.07     24.41 o 
   4   5  20       93.37      102.22     23.64 o 
   5   5  20       12.11        5.48     21.50 o 
   0   6  20     2841.28     2659.86     94.69 o 
   1   6  20      186.43      216.27     27.43 o 
   2   6  20     1090.68     1084.69     67.60 o 
   3   6  20      119.41      152.52     26.55 o 
   4   6  20       86.81      100.87     31.41 o 
   5   6  20        1.35       -5.55     29.39 o 
   1   7  20      148.64      116.53     30.38 o 
   2   7  20      131.83       80.83     26.14 o 
   3   7  20      269.51      223.36     29.39 o 
   4   7  20      220.35      146.83     20.98 o 
   0   8  20      827.23      830.78     42.24 o 
   1   8  20      252.60      249.52     20.92 o 
   2   8  20      481.75      503.33     39.24 o 
   3   8  20       34.44       70.65     23.70 o 
   4   8  20      239.21      282.50     24.21 o 
   1   9  20      120.03      131.02     25.16 o 
   2   9  20       32.73       74.56     30.54 o 
   3   9  20        7.25       21.92     20.29 o 
   0  10  20     3035.25     2801.19    123.33 o 
   1  10  20      134.34       96.06     22.22 o 
   2  10  20      945.70      934.43     44.58 o 
   3  10  20      175.13      232.92     29.51 o 
   1  11  20        2.15      -23.15     23.15 o 
   2  11  20      285.52      274.03     28.92 o 
   1   1  21       42.05       36.30     16.47 o 
   2   1  21      126.44      123.71     21.04 o 
   3   1  21      107.70      132.21     23.43 o 
   4   1  21      159.86      224.67     28.90 o 
   0   2  21      269.03      253.70     35.80 o 
   1   2  21     8335.62     8117.75    142.17 o 
   2   2  21      329.35      332.93     22.90 o 
   3   2  21     6953.75     6934.35    138.57 o 
   4   2  21      503.57      516.18     25.69 o 
   1   3  21       26.61       28.20     21.32 o 
   2   3  21       39.67       50.30     21.29 o 
   3   3  21      382.98      335.40     22.96 o 
   4   3  21       70.50       77.71     20.70 o 
   0   4  21     1178.20     1112.82     44.34 o 
   1   4  21        8.78       39.18     21.57 o 
   2   4  21      592.40      571.03     25.21 o 
   3   4  21      217.07      241.24     21.27 o 
   4   4  21      120.45      155.59     21.29 o 
   1   5  21      117.50      144.49     27.17 o 
   2   5  21       73.09       64.74     22.68 o 
   3   5  21       54.51       59.16     21.56 o 
   4   5  21       12.75       44.18     19.77 o 
   0   6  21      578.25      525.90     44.44 o 
   1   6  21     6846.69     6745.80    200.73 o 
   2   6  21      132.42      140.99     22.57 o 
   3   6  21     3033.60     2997.98     72.11 o 
   4   6  21      316.03      303.34     21.06 o 
   1   7  21       21.46       46.13     28.26 o 
   2   7  21      418.49      447.53     35.86 o 
   3   7  21      341.93      317.33     22.33 o 
   4   7  21      237.07      288.12     38.30 o 
   0   8  21      126.99       92.38     38.33 o 
   1   8  21      241.10      257.59     31.76 o 
   2   8  21       63.74       78.02     28.32 o 
   3   8  21      194.78      169.34     20.38 o 
   1   9  21       97.97       93.44     23.30 o 
   2   9  21      151.53      150.38     26.12 o 
   0  10  21      256.64      179.66     31.63 o 
   1  10  21     2631.36     2430.95     94.62 o 
   0   0  22      293.18      325.23     37.32 o 
   1   0  22     6874.28     6789.54    149.09 o 
   2   0  22      268.30      257.28     33.80 o 
   3   0  22     7089.15     7052.70    352.46 o 
   4   0  22      127.00       82.15     36.84 o 
   1   1  22      367.82      342.92     20.73 o 
   2   1  22      364.00      397.99     21.18 o 
   3   1  22     1938.14     1876.16     58.86 o 
   4   1  22      248.49      222.67     28.22 o 
   0   2  22      130.84      110.36     31.33 o 
   1   2  22       26.91       40.97     19.84 o 
   2   2  22        0.80       19.21     18.32 o 
   3   2  22      370.16      339.20     22.08 o 
   4   2  22        4.05      -18.18     23.50 o 
   1   3  22      323.27      306.32     21.65 o 
   2   3  22      115.23      106.84     18.75 o 
   3   3  22      208.45      182.47     22.28 o 
   4   3  22      417.81      404.76     30.05 o 
   0   4  22      328.77      297.23     33.63 o 
   1   4  22     8575.28     8348.97    155.55 o 
   2   4  22      862.44      761.28     25.12 o 
   3   4  22     2754.25     2689.86     64.01 o 
   1   5  22       15.24       21.38     20.25 o 
   2   5  22      281.32      266.30     18.82 o 
   3   5  22     1693.12     1646.79     43.44 o 
   0   6  22      461.13      430.18     28.70 o 
   1   6  22     1367.78     1310.18     44.20 o 
   2   6  22      860.46      764.28     25.97 o 
   3   6  22      186.80      169.26     19.37 o 
   1   7  22        5.31       18.92     20.37 o 
   2   7  22      270.90      237.88     22.50 o 
   3   7  22      170.71       90.25     32.56 o 
   0   8  22      597.24      558.31     40.53 o 
   1   8  22     2828.43     2693.49     74.53 o 
   2   8  22      104.77       86.15     18.92 o 
   1   9  22      561.15      431.15     46.78 o 
   1   1  23      298.24      229.82     20.45 o 
   2   1  23      159.29      170.72     21.95 o 
   3   1  23     1610.28     1650.22     57.05 o 
   0   2  23     3590.85     3646.27    111.62 o 
   1   2  23      275.40      278.23     21.73 o 
   2   2  23     2736.99     2574.61     68.13 o 
   3   2  23       62.51       53.89     21.85 o 
   1   3  23      141.83      129.90     17.29 o 
   2   3  23      519.74      510.62     19.45 o 
   3   3  23     2193.37     2133.03     84.83 o 
   0   4  23       25.05        5.87     25.48 o 
   1   4  23      561.85      508.54     22.10 o 
   2   4  23      211.34      211.81     29.37 o 
   1   5  23      206.31      229.04     18.42 o 
   2   5  23       15.34      -10.69     20.40 o 
   0   6  23     2070.00     1929.27     65.30 o 
   1   6  23      282.30      286.94     18.25 o 
   2   6  23     1862.90     1880.28    109.02 o 
   1   7  23      247.64      237.51     31.62 o 
   0   0  24     3479.47     3350.12    181.44 o 
   1   0  24       85.50       98.43     31.49 o 
   2   0  24     4831.12     4695.09    242.95 o 
   1   1  24       76.81       71.35     21.49 o 
   2   1  24       27.74       28.56     41.45 o 
   0   2  24      321.23      244.09     48.78 o 
   1   2  24       22.82       22.96     24.60 o 
   2   2  24       11.57        2.25     40.27 o 
   1   3  24       76.03       64.96     24.29 o 
   0   4  24     4238.08     3943.73    138.70 o 
   1   4  24      979.12      972.48     42.91 o 
   1   5  24      177.60      183.12     20.38 o 
                                                 
